# Supplementary material for: Numerical study on the hydrodynamics of thunniform bio-inspired swimming under self-propulsion
Source: PLoS One. 2017 Mar 31;12(3):e0174740. doi: 10.1371/journal.pone.0174740 (PMC5375146; doi:10.1371/journal.pone.0174740)
Supplement: S1 Spreadsheet — (XLS) [file pone.0174740.s001.xls]

## Sheet: Sheet1
Ap/C	Coarse	Nominal	Fine		Ap/C	T/100	T/200	T/400
0.3	0.599986	0.666	0.682		0.3	0.634745	0.666	0.672
0.4	0.724411	0.827	0.85		0.4	0.790177	0.827	0.837
0.5	0.902258	0.999	1.019		0.5	0.960305	0.999	1.006
0.6	1.03565	1.181	1.207		0.6	1.13828	1.181	1.189
0.7	1.15219	1.267	1.288		0.7	1.22276	1.267	1.273
0.8	1.26556	1.37	1.391		0.8	1.32638	1.37	1.375
