# Supplementary material for: Numerical study on the hydrodynamics of thunniform bio-inspired swimming under self-propulsion
Source: PLoS One. 2017 Mar 31;12(3):e0174740. doi: 10.1371/journal.pone.0174740 (PMC5375146; doi:10.1371/journal.pone.0174740)
Supplement: S3 Spreadsheet — (XLS) [file pone.0174740.s003.xls]

## Sheet: Sheet1
t/T	Vf	uTY	ΩZ	Vs
0	0	0	0	0.666
0.005	0.024877	-0.000684	-0.001166
0.01	0.030155	-0.002144	-0.004081
0.015	0.03143	-0.002496	-0.006368
0.02	0.032016	-0.002519	-0.008366
0.025	0.032863	-0.003419	-0.010468
0.03	0.033745	-0.004304	-0.012584
0.035	0.03457	-0.004545	-0.014619
0.04	0.035358	-0.004951	-0.016644
0.045	0.036123	-0.005752	-0.018683
0.05	0.036867	-0.006308	-0.02068
0.055	0.037588	-0.006625	-0.02263
0.06	0.038287	-0.007158	-0.024573
0.065	0.038965	-0.007781	-0.026496
0.07	0.039622	-0.008202	-0.02837
0.075	0.040257	-0.008585	-0.030208
0.08	0.04087	-0.009095	-0.032022
0.085	0.041461	-0.00957	-0.033795
0.09	0.04203	-0.009934	-0.035518
0.095	0.042577	-0.010321	-0.0372
0.1	0.043101	-0.010749	-0.03884
0.105	0.043601	-0.011116	-0.040427
0.11	0.044079	-0.011434	-0.041957
0.115	0.044532	-0.011771	-0.043436
0.12	0.044963	-0.012101	-0.044858
0.125	0.045369	-0.012379	-0.046217
0.13	0.045753	-0.012635	-0.047512
0.135	0.046113	-0.012892	-0.048745
0.14	0.046449	-0.013121	-0.049908
0.145	0.046764	-0.013313	-0.051001
0.15	0.047056	-0.01349	-0.052023
0.155	0.047327	-0.013651	-0.052971
0.16	0.047577	-0.013781	-0.053844
0.165	0.047807	-0.013883	-0.054638
0.17	0.048018	-0.013966	-0.055354
0.175	0.048211	-0.014027	-0.05599
0.18	0.048387	-0.014057	-0.056544
0.185	0.048547	-0.014063	-0.057018
0.19	0.048692	-0.014049	-0.057409
0.195	0.048824	-0.014009	-0.057718
0.2	0.048944	-0.013942	-0.057946
0.205	0.049053	-0.013853	-0.058091
0.21	0.049153	-0.013743	-0.058157
0.215	0.049244	-0.013608	-0.058142
0.22	0.049329	-0.013451	-0.058048
0.225	0.049408	-0.013273	-0.057877
0.23	0.049483	-0.013075	-0.057631
0.235	0.049555	-0.012856	-0.057314
0.24	0.049626	-0.012619	-0.056927
0.245	0.049696	-0.012364	-0.056472
0.25	0.049767	-0.012092	-0.055953
0.255	0.049839	-0.011804	-0.055373
0.26	0.049913	-0.011502	-0.054735
0.265	0.049991	-0.011185	-0.054041
0.27	0.050074	-0.010854	-0.053293
0.275	0.050161	-0.010511	-0.052495
0.28	0.050254	-0.010156	-0.051648
0.285	0.050354	-0.00979	-0.050756
0.29	0.050461	-0.009412	-0.049819
0.295	0.050576	-0.009024	-0.048839
0.3	0.050699	-0.008628	-0.047819
0.305	0.050832	-0.008223	-0.04676
0.31	0.050976	-0.007808	-0.045664
0.315	0.05113	-0.007385	-0.044532
0.32	0.051295	-0.006956	-0.043367
0.325	0.051471	-0.00652	-0.042169
0.33	0.05166	-0.006075	-0.040939
0.335	0.051861	-0.005623	-0.039675
0.34	0.052075	-0.005166	-0.038382
0.345	0.052302	-0.004703	-0.037058
0.35	0.052542	-0.004234	-0.035707
0.355	0.052797	-0.00376	-0.034329
0.36	0.053065	-0.003281	-0.032923
0.365	0.053348	-0.002796	-0.03149
0.37	0.053645	-0.002309	-0.030034
0.375	0.053956	-0.001817	-0.028553
0.38	0.054283	-0.001319	-0.027047
0.385	0.054624	-0.000818	-0.025518
0.39	0.05498	-0.000315	-0.023967
0.395	0.05535	0.000192	-0.022394
0.4	0.055736	0.000704	-0.020799
0.405	0.056135	0.001217	-0.019185
0.41	0.056548	0.001731	-0.017552
0.415	0.056974	0.002248	-0.015901
0.42	0.057414	0.002768	-0.014232
0.425	0.057866	0.003288	-0.012546
0.43	0.058331	0.003809	-0.010846
0.435	0.058807	0.004332	-0.009129
0.44	0.059294	0.004856	-0.007399
0.445	0.059792	0.005379	-0.005656
0.45	0.060301	0.005904	-0.003899
0.455	0.060819	0.006429	-0.00213
0.46	0.061346	0.006953	-0.000349
0.465	0.061882	0.007476	0.00144
0.47	0.062426	0.007999	0.00324
0.475	0.062977	0.008522	0.005048
0.48	0.063536	0.009042	0.006864
0.485	0.064101	0.00956	0.008687
0.49	0.064672	0.010078	0.010514
0.495	0.065249	0.010592	0.012347
0.5	0.06583	0.011105	0.014183
0.505	0.066415	0.011614	0.016021
0.51	0.067003	0.012119	0.017861
0.515	0.067594	0.012621	0.0197
0.52	0.068186	0.013119	0.021538
0.525	0.068779	0.013612	0.023372
0.53	0.069371	0.014099	0.025201
0.535	0.069962	0.014581	0.027022
0.54	0.07055	0.015056	0.028834
0.545	0.071134	0.015523	0.030634
0.55	0.071713	0.015983	0.03242
0.555	0.072286	0.016434	0.034189
0.56	0.072852	0.016875	0.035939
0.565	0.073409	0.017306	0.037668
0.57	0.073956	0.017727	0.039373
0.575	0.074493	0.018135	0.04105
0.58	0.075017	0.01853	0.042697
0.585	0.075528	0.018913	0.044312
0.59	0.076024	0.019283	0.045891
0.595	0.076506	0.019636	0.047432
0.6	0.076972	0.019974	0.048931
0.605	0.07742	0.020297	0.050386
0.61	0.077852	0.020601	0.051794
0.615	0.078264	0.020888	0.053152
0.62	0.078658	0.021155	0.054457
0.625	0.079033	0.021404	0.055706
0.63	0.079389	0.021633	0.056897
0.635	0.079725	0.021841	0.058027
0.64	0.080041	0.022028	0.059094
0.645	0.080338	0.022193	0.060095
0.65	0.080615	0.022336	0.061028
0.655	0.080874	0.022455	0.061891
0.66	0.081113	0.022552	0.062682
0.665	0.081335	0.022626	0.0634
0.67	0.081539	0.022677	0.064043
0.675	0.081726	0.022703	0.06461
0.68	0.081897	0.022706	0.065099
0.685	0.082053	0.022685	0.065512
0.69	0.082195	0.022641	0.065847
0.695	0.082324	0.022572	0.066102
0.7	0.082441	0.02248	0.066278
0.705	0.082548	0.022367	0.066378
0.71	0.082644	0.022232	0.0664
0.715	0.082733	0.022073	0.066345
0.72	0.082814	0.021893	0.066215
0.725	0.08289	0.021694	0.066012
0.73	0.082961	0.021473	0.065736
0.735	0.083029	0.021233	0.06539
0.74	0.083094	0.020976	0.064977
0.745	0.083159	0.020703	0.0645
0.75	0.083223	0.020412	0.063962
0.755	0.083288	0.020105	0.063363
0.76	0.083355	0.019785	0.062707
0.765	0.083424	0.019451	0.061997
0.77	0.083497	0.019102	0.061235
0.775	0.083574	0.018742	0.060424
0.78	0.083655	0.018371	0.059566
0.785	0.083742	0.017988	0.058662
0.79	0.083835	0.017593	0.057714
0.795	0.083934	0.017191	0.056724
0.8	0.08404	0.01678	0.055695
0.805	0.084154	0.016357	0.054627
0.81	0.084276	0.015927	0.053523
0.815	0.084407	0.015492	0.052385
0.82	0.084547	0.015047	0.051212
0.825	0.084696	0.014594	0.050006
0.83	0.084855	0.014135	0.048768
0.835	0.085025	0.013671	0.047501
0.84	0.085206	0.013202	0.046205
0.845	0.085397	0.012725	0.044879
0.85	0.0856	0.012243	0.043525
0.855	0.085814	0.011758	0.042145
0.86	0.08604	0.011266	0.040738
0.865	0.086279	0.01077	0.039305
0.87	0.08653	0.010268	0.037844
0.875	0.086793	0.00976	0.036354
0.88	0.087069	0.009252	0.034843
0.885	0.087359	0.00874	0.03331
0.89	0.087661	0.008223	0.031754
0.895	0.087976	0.007703	0.030178
0.9	0.088304	0.007183	0.028582
0.905	0.088646	0.00666	0.026966
0.91	0.088999	0.006132	0.025329
0.915	0.089366	0.005603	0.023672
0.92	0.089744	0.005074	0.021998
0.925	0.090134	0.004542	0.020308
0.93	0.090535	0.004008	0.0186
0.935	0.090946	0.003472	0.016873
0.94	0.091368	0.002937	0.015132
0.945	0.0918	0.002401	0.013376
0.95	0.092242	0.001864	0.011605
0.955	0.092693	0.001326	0.00982
0.96	0.093152	0.000789	0.008021
0.965	0.093619	0.000252	0.006208
0.97	0.094094	-0.000283	0.004387
0.975	0.094576	-0.000818	0.002557
0.98	0.095066	-0.001353	0.000717
0.985	0.095562	-0.001885	-0.00113
0.99	0.096066	-0.002416	-0.002986
0.995	0.096575	-0.002946	-0.004848
1	0.09709	-0.003472	-0.006715
1.005	0.09761	-0.003995	-0.008586
1.01	0.09812	-0.004516	-0.010459
1.015	0.09863	-0.005033	-0.012332
1.02	0.09914	-0.005543	-0.014203
1.025	0.09965	-0.00605	-0.01607
1.03	0.10016	-0.006551	-0.017932
1.035	0.10067	-0.007045	-0.019786
1.04	0.10117	-0.007533	-0.021631
1.045	0.10167	-0.008013	-0.023463
1.05	0.10216	-0.008485	-0.025282
1.055	0.10264	-0.008949	-0.027084
1.06	0.10312	-0.009403	-0.028867
1.065	0.10359	-0.009847	-0.03063
1.07	0.10404	-0.01028	-0.032368
1.075	0.10449	-0.010701	-0.034078
1.08	0.10493	-0.011109	-0.035759
1.085	0.10535	-0.011504	-0.037406
1.09	0.10576	-0.011884	-0.039018
1.095	0.10615	-0.012249	-0.040591
1.1	0.10653	-0.0126	-0.042123
1.105	0.10689	-0.012935	-0.04361
1.11	0.10724	-0.013251	-0.04505
1.115	0.10757	-0.013549	-0.04644
1.12	0.10789	-0.01383	-0.047778
1.125	0.10819	-0.014091	-0.04906
1.13	0.10847	-0.014331	-0.050285
1.135	0.10874	-0.014552	-0.051448
1.14	0.10899	-0.01475	-0.052548
1.145	0.10922	-0.014926	-0.053583
1.15	0.10944	-0.015082	-0.05455
1.155	0.10964	-0.015215	-0.055448
1.16	0.10983	-0.015325	-0.056274
1.165	0.11	-0.015412	-0.057027
1.17	0.11016	-0.015475	-0.057706
1.175	0.1103	-0.015515	-0.058308
1.18	0.11044	-0.015531	-0.058835
1.185	0.11056	-0.015524	-0.059283
1.19	0.11067	-0.015493	-0.059653
1.195	0.11077	-0.015439	-0.059945
1.2	0.11086	-0.015361	-0.060158
1.205	0.11095	-0.015259	-0.060293
1.21	0.11102	-0.015136	-0.06035
1.215	0.1111	-0.014991	-0.060331
1.22	0.11116	-0.014824	-0.060236
1.225	0.11123	-0.014637	-0.060066
1.23	0.11129	-0.014429	-0.059826
1.235	0.11135	-0.014202	-0.059515
1.24	0.1114	-0.013956	-0.059137
1.245	0.11146	-0.013693	-0.058691
1.25	0.11152	-0.013415	-0.058183
1.255	0.11158	-0.013122	-0.057617
1.26	0.11164	-0.012812	-0.056992
1.265	0.11171	-0.012487	-0.056312
1.27	0.11178	-0.012149	-0.055579
1.275	0.11185	-0.011801	-0.054796
1.28	0.11193	-0.01144	-0.053967
1.285	0.11201	-0.011067	-0.05309
1.29	0.1121	-0.010684	-0.05217
1.295	0.1122	-0.010291	-0.051209
1.3	0.1123	-0.009889	-0.050207
1.305	0.11241	-0.009479	-0.049168
1.31	0.11253	-0.009062	-0.048096
1.315	0.11266	-0.008637	-0.046988
1.32	0.11279	-0.008202	-0.045847
1.325	0.11294	-0.007761	-0.044673
1.33	0.11309	-0.007315	-0.043468
1.335	0.11325	-0.006861	-0.042232
1.34	0.11342	-0.006399	-0.040964
1.345	0.11361	-0.005935	-0.039671
1.35	0.1138	-0.005468	-0.038353
1.355	0.114	-0.004993	-0.037009
1.36	0.11421	-0.004513	-0.03564
1.365	0.11443	-0.004029	-0.034246
1.37	0.11466	-0.003541	-0.032827
1.375	0.1149	-0.003049	-0.031384
1.38	0.11516	-0.002554	-0.029917
1.385	0.11542	-0.002056	-0.02843
1.39	0.11569	-0.001556	-0.026923
1.395	0.11597	-0.001053	-0.025398
1.4	0.11626	-0.000545	-0.023847
1.405	0.11656	-3.2e-05	-0.022273
1.41	0.11687	0.000477	-0.020687
1.415	0.11719	0.000987	-0.019085
1.42	0.11751	0.001502	-0.017466
1.425	0.11785	0.002019	-0.015828
1.43	0.11819	0.002535	-0.014176
1.435	0.11854	0.003052	-0.012507
1.44	0.11889	0.003571	-0.010823
1.445	0.11925	0.004091	-0.009123
1.45	0.11962	0.004611	-0.007409
1.455	0.11999	0.005131	-0.005682
1.46	0.12036	0.005651	-0.003943
1.465	0.12074	0.00617	-0.002194
1.47	0.12113	0.006689	-0.000435
1.475	0.12152	0.007206	0.001335
1.48	0.12191	0.007722	0.003114
1.485	0.1223	0.008238	0.004902
1.49	0.1227	0.008751	0.006698
1.495	0.1231	0.009263	0.008501
1.5	0.1235	0.009773	0.010309
1.505	0.1239	0.01028	0.012122
1.51	0.12431	0.010783	0.013937
1.515	0.12471	0.011283	0.015754
1.52	0.12512	0.011779	0.01757
1.525	0.12552	0.012269	0.019385
1.53	0.12593	0.012753	0.021195
1.535	0.12633	0.013233	0.023
1.54	0.12673	0.013707	0.024797
1.545	0.12713	0.014172	0.026588
1.55	0.12752	0.014632	0.028368
1.555	0.12791	0.015082	0.030129
1.56	0.12829	0.015522	0.031871
1.565	0.12867	0.015953	0.033593
1.57	0.12904	0.016373	0.035293
1.575	0.12941	0.016781	0.036967
1.58	0.12976	0.017177	0.038614
1.585	0.13011	0.01756	0.040229
1.59	0.13045	0.017928	0.04181
1.595	0.13077	0.018284	0.043355
1.6	0.13109	0.018624	0.044861
1.605	0.1314	0.018944	0.046324
1.61	0.13169	0.019248	0.047743
1.615	0.13198	0.019539	0.049114
1.62	0.13225	0.019811	0.050436
1.625	0.1325	0.02006	0.051704
1.63	0.13275	0.020291	0.052917
1.635	0.13298	0.020505	0.05407
1.64	0.1332	0.020695	0.055162
1.645	0.1334	0.020863	0.056191
1.65	0.13359	0.021011	0.057155
1.655	0.13377	0.021137	0.058051
1.66	0.13394	0.021239	0.058877
1.665	0.13409	0.021319	0.059632
1.67	0.13423	0.021376	0.060315
1.675	0.13436	0.02141	0.060923
1.68	0.13448	0.021421	0.061456
1.685	0.13459	0.021409	0.061914
1.69	0.13469	0.021372	0.062295
1.695	0.13478	0.021309	0.062599
1.7	0.13486	0.021225	0.062826
1.705	0.13494	0.02112	0.062977
1.71	0.13501	0.020992	0.063055
1.715	0.13507	0.020843	0.063055
1.72	0.13513	0.020672	0.06298
1.725	0.13518	0.020483	0.062834
1.73	0.13523	0.020274	0.06262
1.735	0.13528	0.020041	0.062332
1.74	0.13533	0.01979	0.061976
1.745	0.13537	0.019525	0.061556
1.75	0.13542	0.019243	0.061073
1.755	0.13546	0.018943	0.060529
1.76	0.13551	0.018628	0.059928
1.765	0.13556	0.0183	0.059273
1.77	0.13561	0.017957	0.058567
1.775	0.13567	0.017603	0.057814
1.78	0.13573	0.01724	0.057011
1.785	0.13579	0.016865	0.056163
1.79	0.13586	0.016478	0.055271
1.795	0.13594	0.016081	0.054338
1.8	0.13601	0.015677	0.053366
1.805	0.1361	0.015264	0.052356
1.81	0.13619	0.01484	0.051311
1.815	0.13629	0.01441	0.050232
1.82	0.1364	0.013976	0.049122
1.825	0.13651	0.013535	0.04798
1.83	0.13663	0.013085	0.046808
1.835	0.13676	0.012628	0.045605
1.84	0.1369	0.012169	0.044375
1.845	0.13705	0.011705	0.043119
1.85	0.1372	0.011232	0.041833
1.855	0.13737	0.010755	0.040521
1.86	0.13754	0.010278	0.039185
1.865	0.13773	0.009792	0.037822
1.87	0.13792	0.0093	0.036434
1.875	0.13813	0.008808	0.035025
1.88	0.13835	0.008313	0.033593
1.885	0.13857	0.007812	0.032137
1.89	0.13881	0.00731	0.030663
1.895	0.13906	0.006807	0.029167
1.9	0.13932	0.006297	0.027647
1.905	0.13959	0.005785	0.026108
1.91	0.13987	0.005274	0.024548
1.915	0.14017	0.00476	0.02297
1.92	0.14047	0.00424	0.021372
1.925	0.14079	0.00372	0.019753
1.93	0.14111	0.003199	0.018115
1.935	0.14145	0.002675	0.016456
1.94	0.1418	0.002149	0.014781
1.945	0.14215	0.001624	0.01309
1.95	0.14252	0.001097	0.011382
1.955	0.1429	0.00057	0.00966
1.96	0.14328	4.2e-05	0.007922
1.965	0.14368	-0.000487	0.006168
1.97	0.14409	-0.001014	0.004402
1.975	0.1445	-0.00154	0.002626
1.98	0.14492	-0.002069	0.000834
1.985	0.14535	-0.002596	-0.000968
1.99	0.14579	-0.003119	-0.002778
1.995	0.14623	-0.00364	-0.004597
2	0.14668	-0.004162	-0.006424
2.005	0.14714	-0.004681	-0.008257
2.01	0.1476	-0.005194	-0.010094
2.015	0.14806	-0.005705	-0.011934
2.02	0.14853	-0.006213	-0.013774
2.025	0.14899	-0.006715	-0.015613
2.03	0.14946	-0.007212	-0.017449
2.035	0.14993	-0.007703	-0.019279
2.04	0.1504	-0.008186	-0.021101
2.045	0.15086	-0.008663	-0.022914
2.05	0.15132	-0.009132	-0.024714
2.055	0.15177	-0.009593	-0.0265
2.06	0.15222	-0.010043	-0.028269
2.065	0.15266	-0.010484	-0.030017
2.07	0.15309	-0.010913	-0.031742
2.075	0.15352	-0.011332	-0.033444
2.08	0.15393	-0.011738	-0.035117
2.085	0.15434	-0.012129	-0.03676
2.09	0.15473	-0.012508	-0.038368
2.095	0.15511	-0.012873	-0.03994
2.1	0.15548	-0.013223	-0.041475
2.105	0.15583	-0.013558	-0.042969
2.11	0.15617	-0.013873	-0.044417
2.115	0.1565	-0.014171	-0.045817
2.12	0.15681	-0.014455	-0.047166
2.125	0.1571	-0.014716	-0.048462
2.13	0.15738	-0.014956	-0.049702
2.135	0.15765	-0.015177	-0.050883
2.14	0.1579	-0.015379	-0.052004
2.145	0.15813	-0.015559	-0.053062
2.15	0.15835	-0.015715	-0.054053
2.155	0.15855	-0.01585	-0.054977
2.16	0.15874	-0.015965	-0.055832
2.165	0.15891	-0.016056	-0.056619
2.17	0.15907	-0.01612	-0.057329
2.175	0.15922	-0.016163	-0.057964
2.18	0.15935	-0.016184	-0.058525
2.185	0.15948	-0.01618	-0.05901
2.19	0.15959	-0.016153	-0.059418
2.195	0.15969	-0.016103	-0.05975
2.2	0.15979	-0.016029	-0.060004
2.205	0.15987	-0.015932	-0.06018
2.21	0.15995	-0.015812	-0.060279
2.215	0.16002	-0.01567	-0.060302
2.22	0.16008	-0.015508	-0.060251
2.225	0.16014	-0.015325	-0.060126
2.23	0.1602	-0.015121	-0.059929
2.235	0.16025	-0.014897	-0.059662
2.24	0.16031	-0.014655	-0.059326
2.245	0.16036	-0.014395	-0.058924
2.25	0.16041	-0.014117	-0.058459
2.255	0.16046	-0.013827	-0.057935
2.26	0.16051	-0.01352	-0.057354
2.265	0.16057	-0.013196	-0.056718
2.27	0.16062	-0.012863	-0.05603
2.275	0.16068	-0.012519	-0.055292
2.28	0.16075	-0.012158	-0.054505
2.285	0.16082	-0.011788	-0.053673
2.29	0.16089	-0.011411	-0.052798
2.295	0.16097	-0.011023	-0.051884
2.3	0.16105	-0.010623	-0.050931
2.305	0.16114	-0.010214	-0.049941
2.31	0.16124	-0.009799	-0.048913
2.315	0.16134	-0.009376	-0.047853
2.32	0.16145	-0.008948	-0.046763
2.325	0.16157	-0.008515	-0.045645
2.33	0.1617	-0.008075	-0.044497
2.335	0.16183	-0.007629	-0.043319
2.34	0.16197	-0.007177	-0.042112
2.345	0.16211	-0.00672	-0.04088
2.35	0.16227	-0.006257	-0.039622
2.355	0.16244	-0.00579	-0.038337
2.36	0.16261	-0.005318	-0.03703
2.365	0.1628	-0.004842	-0.035698
2.37	0.16299	-0.004361	-0.034341
2.375	0.16319	-0.003877	-0.032959
2.38	0.1634	-0.003391	-0.031558
2.385	0.16362	-0.0029	-0.030134
2.39	0.16385	-0.002407	-0.028689
2.395	0.16409	-0.001913	-0.027225
2.4	0.16433	-0.001414	-0.025739
2.405	0.16459	-0.000911	-0.024233
2.41	0.16485	-0.000407	-0.022707
2.415	0.16513	9.9e-05	-0.02116
2.42	0.16541	0.000606	-0.019595
2.425	0.1657	0.001114	-0.018011
2.43	0.16599	0.001625	-0.01641
2.435	0.1663	0.002137	-0.014793
2.44	0.16661	0.002651	-0.013157
2.445	0.16693	0.003166	-0.011504
2.45	0.16726	0.00368	-0.009837
2.455	0.1676	0.004196	-0.008155
2.46	0.16794	0.004713	-0.006456
2.465	0.16829	0.00523	-0.004742
2.47	0.16864	0.005746	-0.003015
2.475	0.169	0.00626	-0.001274
2.48	0.16936	0.006776	0.000479
2.485	0.16974	0.007293	0.002244
2.49	0.17011	0.007808	0.004021
2.495	0.17049	0.00832	0.005806
2.5	0.17087	0.00883	0.007598
2.505	0.17126	0.009339	0.009397
2.51	0.17165	0.009845	0.011201
2.515	0.17205	0.010347	0.013009
2.52	0.17244	0.010846	0.014819
2.525	0.17284	0.011341	0.016629
2.53	0.17324	0.011828	0.018436
2.535	0.17364	0.01231	0.020239
2.54	0.17403	0.012786	0.022037
2.545	0.17443	0.013254	0.023827
2.55	0.17482	0.013714	0.025606
2.555	0.17521	0.01417	0.02737
2.56	0.1756	0.014616	0.029121
2.565	0.17598	0.015049	0.030853
2.57	0.17636	0.015472	0.032562
2.575	0.17673	0.015885	0.034245
2.58	0.17709	0.016286	0.035905
2.585	0.17744	0.016671	0.037535
2.59	0.17779	0.017043	0.039133
2.595	0.17812	0.017405	0.040698
2.6	0.17845	0.017751	0.042226
2.605	0.17876	0.018077	0.043712
2.61	0.17907	0.018388	0.045154
2.615	0.17936	0.018687	0.046551
2.62	0.17963	0.018963	0.047899
2.625	0.1799	0.019219	0.049196
2.63	0.18015	0.019458	0.050438
2.635	0.18039	0.019676	0.051624
2.64	0.18061	0.019871	0.05275
2.645	0.18082	0.020048	0.053814
2.65	0.18102	0.020203	0.054814
2.655	0.18121	0.020337	0.055748
2.66	0.18138	0.020448	0.056617
2.665	0.18154	0.020535	0.057415
2.67	0.18169	0.0206	0.05814
2.675	0.18182	0.020642	0.058792
2.68	0.18194	0.020657	0.059369
2.685	0.18206	0.020652	0.059873
2.69	0.18216	0.020623	0.060301
2.695	0.18225	0.020569	0.060654
2.7	0.18234	0.020495	0.060931
2.705	0.18242	0.020399	0.061133
2.71	0.18249	0.020277	0.061258
2.715	0.18255	0.020136	0.061309
2.72	0.18261	0.019975	0.061288
2.725	0.18266	0.019792	0.061195
2.73	0.18271	0.019586	0.061029
2.735	0.18276	0.019362	0.060792
2.74	0.1828	0.01912	0.060487
2.745	0.18285	0.018861	0.060116
2.75	0.18289	0.018585	0.059685
2.755	0.18293	0.01829	0.059194
2.76	0.18298	0.017983	0.058645
2.765	0.18302	0.017666	0.058041
2.77	0.18307	0.017333	0.057389
2.775	0.18312	0.016981	0.056685
2.78	0.18317	0.016619	0.055929
2.785	0.18323	0.016251	0.055128
2.79	0.18329	0.015873	0.054284
2.795	0.18336	0.015479	0.0534
2.8	0.18343	0.015078	0.052477
2.805	0.1835	0.014674	0.051518
2.81	0.18358	0.014257	0.050523
2.815	0.18367	0.013829	0.049491
2.82	0.18376	0.0134	0.048427
2.825	0.18386	0.012964	0.047331
2.83	0.18397	0.01252	0.046208
2.835	0.18409	0.012072	0.045057
2.84	0.18421	0.011617	0.043878
2.845	0.18434	0.011156	0.04267
2.85	0.18448	0.010692	0.041437
2.855	0.18462	0.010225	0.04018
2.86	0.18478	0.009751	0.038896
2.865	0.18494	0.009272	0.037589
2.87	0.18512	0.00879	0.036255
2.875	0.1853	0.008302	0.034895
2.88	0.18549	0.00781	0.033512
2.885	0.18569	0.00732	0.032111
2.89	0.1859	0.006824	0.030684
2.895	0.18612	0.006317	0.029231
2.9	0.18635	0.005816	0.027762
2.905	0.18659	0.005315	0.026274
2.91	0.18684	0.004804	0.024759
2.915	0.1871	0.004293	0.023219
2.92	0.18737	0.003783	0.021664
2.925	0.18765	0.003268	0.020089
2.93	0.18794	0.002748	0.018492
2.935	0.18824	0.002228	0.016875
2.94	0.18855	0.001708	0.015238
2.945	0.18887	0.001182	0.013582
2.95	0.1892	0.000655	0.011906
2.955	0.18954	0.000132	0.010215
2.96	0.18989	-0.000392	0.008504
2.965	0.19024	-0.000922	0.006775
2.97	0.19061	-0.001452	0.005031
2.975	0.19099	-0.001978	0.003273
2.98	0.19137	-0.002502	0.001503
2.985	0.19176	-0.003029	-0.00028
2.99	0.19216	-0.003554	-0.002075
2.995	0.19257	-0.004075	-0.003879
3	0.19298	-0.004594	-0.005691
3.005	0.1934	-0.005115	-0.007511
3.01	0.19383	-0.005632	-0.009338
3.015	0.19425	-0.006142	-0.011167
3.02	0.19469	-0.00665	-0.012997
3.025	0.19512	-0.007154	-0.014828
3.03	0.19555	-0.007651	-0.016655
3.035	0.19599	-0.008141	-0.018477
3.04	0.19643	-0.008626	-0.020294
3.045	0.19686	-0.009104	-0.022101
3.05	0.19729	-0.009572	-0.023897
3.055	0.19772	-0.010031	-0.025681
3.06	0.19814	-0.010483	-0.027449
3.065	0.19856	-0.010926	-0.029196
3.07	0.19897	-0.011355	-0.030923
3.075	0.19937	-0.011772	-0.032625
3.08	0.19976	-0.012179	-0.034298
3.085	0.20015	-0.012573	-0.035942
3.09	0.20052	-0.012955	-0.037556
3.095	0.20088	-0.01332	-0.039132
3.1	0.20123	-0.013669	-0.04067
3.105	0.20157	-0.014002	-0.042168
3.11	0.2019	-0.014319	-0.043622
3.115	0.20221	-0.014617	-0.045026
3.12	0.2025	-0.014894	-0.046379
3.125	0.20279	-0.015158	-0.047687
3.13	0.20306	-0.015404	-0.048942
3.135	0.20331	-0.015623	-0.050138
3.14	0.20355	-0.015823	-0.051275
3.145	0.20377	-0.016006	-0.052352
3.15	0.20398	-0.016164	-0.053365
3.155	0.20417	-0.016299	-0.054313
3.16	0.20435	-0.016412	-0.055193
3.165	0.20452	-0.016502	-0.056003
3.17	0.20467	-0.016571	-0.056741
3.175	0.20481	-0.016617	-0.057407
3.18	0.20494	-0.016641	-0.058
3.185	0.20506	-0.016641	-0.05852
3.19	0.20516	-0.016617	-0.058964
3.195	0.20526	-0.016569	-0.059333
3.2	0.20535	-0.016496	-0.059625
3.205	0.20542	-0.016404	-0.059841
3.21	0.20549	-0.016291	-0.059983
3.215	0.20556	-0.016155	-0.060049
3.22	0.20561	-0.015993	-0.06004
3.225	0.20567	-0.015814	-0.059958
3.23	0.20572	-0.015618	-0.059805
3.235	0.20576	-0.015397	-0.059583
3.24	0.20581	-0.015159	-0.059295
3.245	0.20585	-0.014905	-0.058942
3.25	0.20589	-0.014635	-0.058523
3.255	0.20593	-0.014346	-0.058044
3.26	0.20597	-0.014043	-0.05751
3.265	0.20601	-0.013727	-0.056921
3.27	0.20606	-0.013395	-0.056277
3.275	0.20611	-0.013047	-0.055581
3.28	0.20616	-0.012695	-0.054838
3.285	0.20621	-0.012332	-0.054051
3.29	0.20627	-0.011952	-0.05322
3.295	0.20633	-0.011561	-0.052344
3.3	0.2064	-0.011166	-0.051429
3.305	0.20647	-0.010766	-0.050485
3.31	0.20655	-0.010355	-0.049509
3.315	0.20663	-0.009933	-0.048495
3.32	0.20672	-0.009506	-0.047448
3.325	0.20681	-0.009078	-0.046373
3.33	0.20692	-0.008636	-0.045266
3.335	0.20703	-0.008189	-0.044132
3.34	0.20714	-0.007741	-0.042971
3.345	0.20727	-0.007288	-0.041787
3.35	0.2074	-0.006828	-0.040576
3.355	0.20753	-0.006363	-0.039339
3.36	0.20768	-0.005896	-0.038076
3.365	0.20784	-0.005424	-0.036788
3.37	0.208	-0.00495	-0.035481
3.375	0.20817	-0.004468	-0.034146
3.38	0.20835	-0.00398	-0.032787
3.385	0.20854	-0.003497	-0.03141
3.39	0.20873	-0.003009	-0.030012
3.395	0.20894	-0.002512	-0.028593
3.4	0.20916	-0.002017	-0.027151
3.405	0.20938	-0.001523	-0.025685
3.41	0.20961	-0.001021	-0.024204
3.415	0.20985	-0.000516	-0.022703
3.42	0.2101	-1.3e-05	-0.021181
3.425	0.21036	0.000493	-0.019638
3.43	0.21063	0.001004	-0.018075
3.435	0.2109	0.001515	-0.01649
3.44	0.21119	0.002025	-0.014886
3.445	0.21148	0.002541	-0.013262
3.45	0.21178	0.003058	-0.011622
3.455	0.21209	0.003574	-0.009965
3.46	0.2124	0.004094	-0.008285
3.465	0.21273	0.004617	-0.006585
3.47	0.21306	0.005135	-0.004873
3.475	0.21339	0.005653	-0.003143
3.48	0.21374	0.006174	-0.001402
3.485	0.21409	0.006695	0.000355
3.49	0.21445	0.007213	0.002123
3.495	0.21481	0.00773	0.003902
3.5	0.21518	0.008247	0.00569
3.505	0.21556	0.008759	0.007485
3.51	0.21594	0.009267	0.009286
3.515	0.21632	0.009774	0.011094
3.52	0.2167	0.010276	0.012907
3.525	0.21709	0.010773	0.014721
3.53	0.21748	0.011267	0.016533
3.535	0.21787	0.011755	0.018342
3.54	0.21827	0.012233	0.020145
3.545	0.21866	0.012706	0.021941
3.55	0.21904	0.013176	0.023728
3.555	0.21943	0.013635	0.025503
3.56	0.21981	0.014082	0.027262
3.565	0.22019	0.014519	0.029003
3.57	0.22056	0.014949	0.030727
3.575	0.22093	0.015367	0.032428
3.58	0.22129	0.01577	0.034104
3.585	0.22164	0.016163	0.035751
3.59	0.22198	0.016543	0.037367
3.595	0.22232	0.016907	0.038948
3.6	0.22264	0.017253	0.040494
3.605	0.22295	0.017587	0.042
3.61	0.22325	0.017906	0.043463
3.615	0.22354	0.018203	0.044882
3.62	0.22382	0.018485	0.046253
3.625	0.22408	0.01875	0.047574
3.63	0.22433	0.018994	0.048842
3.635	0.22457	0.019217	0.050055
3.64	0.2248	0.01942	0.05121
3.645	0.22501	0.019601	0.052304
3.65	0.2252	0.019761	0.053335
3.655	0.22539	0.0199	0.054301
3.66	0.22556	0.020018	0.0552
3.665	0.22571	0.020111	0.05603
3.67	0.22586	0.020181	0.05679
3.675	0.22599	0.02023	0.05748
3.68	0.22611	0.020259	0.058102
3.685	0.22622	0.020264	0.058653
3.69	0.22632	0.02024	0.059124
3.695	0.22641	0.020191	0.059518
3.7	0.22649	0.020125	0.059838
3.705	0.22657	0.020037	0.060084
3.71	0.22663	0.019922	0.060256
3.715	0.22669	0.019787	0.060353
3.72	0.22674	0.019633	0.060377
3.725	0.22679	0.019455	0.060328
3.73	0.22683	0.019257	0.060209
3.735	0.22687	0.019041	0.060019
3.74	0.22691	0.018804	0.059759
3.745	0.22695	0.018548	0.059433
3.75	0.22698	0.018278	0.059044
3.755	0.22702	0.01799	0.058595
3.76	0.22705	0.017685	0.05809
3.765	0.22709	0.017369	0.057529
3.77	0.22713	0.017041	0.056914
3.775	0.22717	0.016696	0.056249
3.78	0.22721	0.016339	0.055532
3.785	0.22725	0.015975	0.054769
3.79	0.2273	0.0156	0.053963
3.795	0.22735	0.015208	0.053118
3.8	0.22741	0.01481	0.052233
3.805	0.22747	0.014409	0.051313
3.81	0.22754	0.013998	0.050356
3.815	0.22761	0.013574	0.049363
3.82	0.22769	0.013143	0.048335
3.825	0.22777	0.012712	0.04728
3.83	0.22786	0.012272	0.046198
3.835	0.22796	0.011825	0.045087
3.84	0.22806	0.011373	0.043947
3.845	0.22817	0.010919	0.042781
3.85	0.22829	0.010458	0.041591
3.855	0.22841	0.00999	0.040373
3.86	0.22855	0.009518	0.039129
3.865	0.22869	0.009045	0.037863
3.87	0.22883	0.008567	0.036575
3.875	0.22899	0.008084	0.035262
3.88	0.22916	0.007599	0.033924
3.885	0.22933	0.007111	0.032566
3.89	0.22951	0.006619	0.031186
3.895	0.22971	0.00612	0.029779
3.9	0.22991	0.005619	0.02835
3.905	0.23012	0.005121	0.026901
3.91	0.23034	0.004618	0.025429
3.915	0.23057	0.004107	0.023933
3.92	0.23081	0.003597	0.022418
3.925	0.23106	0.003087	0.020881
3.93	0.23132	0.002566	0.019319
3.935	0.23159	0.002045	0.017736
3.94	0.23187	0.00153	0.016135
3.945	0.23216	0.00101	0.014513
3.95	0.23245	0.000483	0.012871
3.955	0.23276	-4.2e-05	0.011208
3.96	0.23308	-0.000565	0.009526
3.965	0.2334	-0.001092	0.007826
3.97	0.23374	-0.001621	0.006106
3.975	0.23408	-0.002147	0.004372
3.98	0.23443	-0.002672	0.002625
3.985	0.23479	-0.003201	0.000862
3.99	0.23516	-0.003726	-0.000914
3.995	0.23553	-0.004246	-0.002701
4	0.23591	-0.004768	-0.004498
4.005	0.2363	-0.005288	-0.006303
4.01	0.23669	-0.005804	-0.008116
4.015	0.23708	-0.006316	-0.009934
4.02	0.23748	-0.006826	-0.011753
4.025	0.23789	-0.00733	-0.013576
4.03	0.23829	-0.007826	-0.0154
4.035	0.2387	-0.008315	-0.017222
4.04	0.2391	-0.008805	-0.019037
4.045	0.23951	-0.009286	-0.020844
4.05	0.23991	-0.009755	-0.022641
4.055	0.24031	-0.010217	-0.024425
4.06	0.24071	-0.010675	-0.026197
4.065	0.2411	-0.01112	-0.027952
4.07	0.24149	-0.011551	-0.029686
4.075	0.24187	-0.011974	-0.031397
4.08	0.24225	-0.012387	-0.033082
4.085	0.24261	-0.012782	-0.034737
4.09	0.24297	-0.013162	-0.036362
4.095	0.24331	-0.013533	-0.037955
4.1	0.24365	-0.013886	-0.039515
4.105	0.24397	-0.014224	-0.041038
4.11	0.24428	-0.014547	-0.04252
4.115	0.24458	-0.014848	-0.043952
4.12	0.24487	-0.015129	-0.045336
4.125	0.24514	-0.015392	-0.04667
4.13	0.2454	-0.015646	-0.047952
4.135	0.24565	-0.015877	-0.04918
4.14	0.24588	-0.016082	-0.05035
4.145	0.24609	-0.016268	-0.05146
4.15	0.24629	-0.016434	-0.052508
4.155	0.24648	-0.016581	-0.053494
4.16	0.24666	-0.016705	-0.054414
4.165	0.24682	-0.016802	-0.055265
4.17	0.24697	-0.016876	-0.056045
4.175	0.2471	-0.016929	-0.056756
4.18	0.24723	-0.01696	-0.057395
4.185	0.24734	-0.016967	-0.057961
4.19	0.24744	-0.016951	-0.058453
4.195	0.24753	-0.016912	-0.058871
4.2	0.24761	-0.01685	-0.059214
4.205	0.24768	-0.016765	-0.059482
4.21	0.24775	-0.016656	-0.059675
4.215	0.2478	-0.016523	-0.059793
4.22	0.24786	-0.016373	-0.059839
4.225	0.2479	-0.016204	-0.059812
4.23	0.24794	-0.016012	-0.059713
4.235	0.24798	-0.015798	-0.059544
4.24	0.24802	-0.015566	-0.059306
4.245	0.24805	-0.015322	-0.059004
4.25	0.24808	-0.015057	-0.058639
4.255	0.24811	-0.014771	-0.058211
4.26	0.24815	-0.014473	-0.057726
4.265	0.24818	-0.014162	-0.057184
4.27	0.24821	-0.013836	-0.056589
4.275	0.24825	-0.013496	-0.055943
4.28	0.24828	-0.013145	-0.055248
4.285	0.24832	-0.012784	-0.054505
4.29	0.24837	-0.01241	-0.05372
4.295	0.24841	-0.012028	-0.052895
4.3	0.24846	-0.011636	-0.052033
4.305	0.24852	-0.011236	-0.051135
4.31	0.24858	-0.010825	-0.050201
4.315	0.24864	-0.010409	-0.04923
4.32	0.24871	-0.009988	-0.048228
4.325	0.24879	-0.00956	-0.047195
4.33	0.24887	-0.009122	-0.046131
4.335	0.24895	-0.008679	-0.045038
4.34	0.24905	-0.008234	-0.043916
4.345	0.24914	-0.007786	-0.042774
4.35	0.24925	-0.007329	-0.041606
4.355	0.24936	-0.006868	-0.040415
4.36	0.24948	-0.006405	-0.039197
4.365	0.24961	-0.005937	-0.037953
4.37	0.24974	-0.005463	-0.036685
4.375	0.24989	-0.004987	-0.0354
4.38	0.25004	-0.004511	-0.034095
4.385	0.25019	-0.004028	-0.032767
4.39	0.25036	-0.003538	-0.031413
4.395	0.25053	-0.003048	-0.030035
4.4	0.25072	-0.002558	-0.028634
4.405	0.25091	-0.002063	-0.027208
4.41	0.25111	-0.001558	-0.025759
4.415	0.25132	-0.001051	-0.024287
4.42	0.25154	-0.000547	-0.022793
4.425	0.25177	-4.1e-05	-0.021278
4.43	0.25201	0.000472	-0.019737
4.435	0.25226	0.00099	-0.018171
4.44	0.25252	0.001508	-0.016582
4.445	0.25278	0.002028	-0.014967
4.45	0.25306	0.002546	-0.01334
4.455	0.25335	0.003067	-0.011694
4.46	0.25364	0.003593	-0.010027
4.465	0.25394	0.004118	-0.00834
4.47	0.25425	0.004641	-0.006634
4.475	0.25457	0.005169	-0.004909
4.48	0.2549	0.005696	-0.003168
4.485	0.25524	0.00622	-0.001412
4.49	0.25558	0.006743	0.000356
4.495	0.25593	0.007264	0.002137
4.5	0.25629	0.007785	0.003931
4.505	0.25665	0.008304	0.005733
4.51	0.25702	0.00882	0.007544
4.515	0.2574	0.009335	0.009363
4.52	0.25777	0.009845	0.011187
4.525	0.25816	0.010349	0.013012
4.53	0.25854	0.010847	0.014836
4.535	0.25893	0.011342	0.016657
4.54	0.25931	0.011829	0.018475
4.545	0.2597	0.012309	0.020287
4.55	0.26008	0.012784	0.022087
4.555	0.26047	0.013246	0.023874
4.56	0.26085	0.013698	0.025646
4.565	0.26122	0.014146	0.027403
4.57	0.2616	0.01458	0.029141
4.575	0.26196	0.014996	0.030855
4.58	0.26232	0.015405	0.032543
4.585	0.26267	0.015807	0.034205
4.59	0.26301	0.01619	0.035836
4.595	0.26335	0.016556	0.037434
4.6	0.26367	0.016912	0.038998
4.605	0.26398	0.017249	0.040521
4.61	0.26428	0.017566	0.042003
4.615	0.26457	0.017871	0.043443
4.62	0.26485	0.01816	0.044836
4.625	0.26511	0.018427	0.046179
4.63	0.26536	0.018674	0.047469
4.635	0.2656	0.018905	0.048705
4.64	0.26582	0.019113	0.049886
4.645	0.26603	0.019294	0.051008
4.65	0.26623	0.019459	0.052068
4.655	0.26641	0.019608	0.053066
4.66	0.26658	0.01973	0.053997
4.665	0.26673	0.019825	0.054859
4.67	0.26687	0.019904	0.055655
4.675	0.267	0.019963	0.056384
4.68	0.26712	0.019991	0.05704
4.685	0.26723	0.019998	0.057624
4.69	0.26732	0.019982	0.058132
4.695	0.26741	0.019944	0.058565
4.7	0.26749	0.019881	0.058926
4.705	0.26756	0.019795	0.05921
4.71	0.26761	0.019687	0.05942
4.715	0.26767	0.019561	0.05956
4.72	0.26771	0.019411	0.059625
4.725	0.26776	0.019239	0.059617
4.73	0.26779	0.019048	0.059539
4.735	0.26782	0.018838	0.059394
4.74	0.26785	0.018607	0.059178
4.745	0.26788	0.018358	0.058897
4.75	0.26791	0.018091	0.058553
4.755	0.26793	0.01781	0.058152
4.76	0.26796	0.017512	0.057695
4.765	0.26798	0.0172	0.057177
4.77	0.26801	0.016874	0.056605
4.775	0.26804	0.016536	0.055983
4.78	0.26807	0.016184	0.055311
4.785	0.2681	0.01582	0.054591
4.79	0.26813	0.015449	0.05383
4.795	0.26817	0.015067	0.053027
4.8	0.26821	0.014673	0.052185
4.805	0.26826	0.014272	0.051307
4.81	0.26831	0.013865	0.050392
4.815	0.26837	0.013448	0.049443
4.82	0.26843	0.013023	0.048461
4.825	0.26849	0.012594	0.047448
4.83	0.26856	0.012159	0.046406
4.835	0.26864	0.011714	0.045334
4.84	0.26872	0.011263	0.044235
4.845	0.26881	0.010813	0.043109
4.85	0.2689	0.010356	0.041957
4.855	0.269	0.009891	0.040783
4.86	0.26911	0.009428	0.039585
4.865	0.26923	0.00896	0.038365
4.87	0.26935	0.008484	0.037119
4.875	0.26948	0.008006	0.03585
4.88	0.26962	0.007525	0.034554
4.885	0.26977	0.00704	0.033233
4.89	0.26992	0.006559	0.031898
4.895	0.27008	0.006073	0.030542
4.9	0.27026	0.005576	0.029159
4.905	0.27044	0.005077	0.027753
4.91	0.27063	0.004581	0.026327
4.915	0.27082	0.004078	0.024879
4.92	0.27103	0.003571	0.023408
4.925	0.27125	0.003066	0.021915
4.93	0.27148	0.002558	0.020399
4.935	0.27171	0.002045	0.018861
4.94	0.27196	0.001529	0.017301
4.945	0.27221	0.001011	0.015717
4.95	0.27248	0.000493	0.014112
4.955	0.27276	-2.8e-05	0.012486
4.96	0.27304	-0.000551	0.010841
4.965	0.27333	-0.001073	0.009174
4.97	0.27364	-0.001596	0.007487
4.975	0.27395	-0.002119	0.005785
4.98	0.27427	-0.002642	0.004067
4.985	0.2746	-0.003167	0.002331
4.99	0.27494	-0.00369	0.00058
4.995	0.27528	-0.004213	-0.001189
5	0.27563	-0.004735	-0.00297
5.005	0.27599	-0.005254	-0.004756
5.01	0.27636	-0.005769	-0.006549
5.015	0.27673	-0.006281	-0.00835
5.02	0.27711	-0.006788	-0.010153
5.025	0.27748	-0.007288	-0.01196
5.03	0.27787	-0.007791	-0.013771
5.035	0.27825	-0.00829	-0.015581
5.04	0.27863	-0.00877	-0.017384
5.045	0.27902	-0.009247	-0.01918
5.05	0.2794	-0.009727	-0.02097
5.055	0.27979	-0.010193	-0.022751
5.06	0.28017	-0.010639	-0.024515
5.065	0.28054	-0.011078	-0.02626
5.07	0.28091	-0.011519	-0.02799
5.075	0.28128	-0.011947	-0.0297
5.08	0.28164	-0.012354	-0.031386
5.085	0.28199	-0.012749	-0.033045
5.09	0.28233	-0.013133	-0.034674
5.095	0.28267	-0.013504	-0.036275
5.1	0.28299	-0.013862	-0.037841
5.105	0.28331	-0.014203	-0.039371
5.11	0.28361	-0.014528	-0.04086
5.115	0.2839	-0.014836	-0.042304
5.12	0.28418	-0.015126	-0.043705
5.125	0.28444	-0.015399	-0.045057
5.13	0.28469	-0.015648	-0.046356
5.135	0.28493	-0.01588	-0.047604
5.14	0.28516	-0.016094	-0.048796
5.145	0.28537	-0.016284	-0.049932
5.15	0.28556	-0.016453	-0.051005
5.155	0.28575	-0.016603	-0.052018
5.16	0.28592	-0.016732	-0.052967
5.165	0.28608	-0.016837	-0.053849
5.17	0.28622	-0.016921	-0.054665
5.175	0.28635	-0.016981	-0.055411
5.18	0.28647	-0.017019	-0.056087
5.185	0.28658	-0.017037	-0.056692
5.19	0.28668	-0.017027	-0.057223
5.195	0.28676	-0.016992	-0.057679
5.2	0.28684	-0.016937	-0.058061
5.205	0.28691	-0.016862	-0.058369
5.21	0.28697	-0.01676	-0.058601
5.215	0.28702	-0.016639	-0.058757
5.22	0.28707	-0.016499	-0.058844
5.225	0.28711	-0.016333	-0.058861
5.23	0.28714	-0.016143	-0.058804
5.235	0.28717	-0.015938	-0.058678
5.24	0.2872	-0.015716	-0.058484
5.245	0.28723	-0.01547	-0.058227
5.25	0.28725	-0.01521	-0.057904
5.255	0.28727	-0.014936	-0.05752
5.26	0.2873	-0.014641	-0.057076
5.265	0.28732	-0.014328	-0.056574
5.27	0.28734	-0.014006	-0.05602
5.275	0.28736	-0.013673	-0.055414
5.28	0.28739	-0.013324	-0.054758
5.285	0.28742	-0.012962	-0.054054
5.29	0.28745	-0.012593	-0.053307
5.295	0.28748	-0.012214	-0.052519
5.3	0.28752	-0.011825	-0.051692
5.305	0.28756	-0.011425	-0.050828
5.31	0.2876	-0.011019	-0.049929
5.315	0.28765	-0.010607	-0.048994
5.32	0.2877	-0.010188	-0.048027
5.325	0.28776	-0.009759	-0.047027
5.33	0.28782	-0.009324	-0.045997
5.335	0.28789	-0.008886	-0.044942
5.34	0.28796	-0.008443	-0.043861
5.345	0.28804	-0.007995	-0.042754
5.35	0.28813	-0.007542	-0.041623
5.355	0.28822	-0.007083	-0.040467
5.36	0.28831	-0.00662	-0.039287
5.365	0.28842	-0.006156	-0.038085
5.37	0.28853	-0.005689	-0.036861
5.375	0.28864	-0.005216	-0.035613
5.38	0.28877	-0.004736	-0.03434
5.385	0.2889	-0.004255	-0.033043
5.39	0.28904	-0.003772	-0.031726
5.395	0.28919	-0.003286	-0.030389
5.4	0.28935	-0.002794	-0.029028
5.405	0.28952	-0.002298	-0.027642
5.41	0.28969	-0.001805	-0.026234
5.415	0.28987	-0.001308	-0.024804
5.42	0.29007	-0.000804	-0.023349
5.425	0.29027	-0.000297	-0.021872
5.43	0.29048	0.000208	-0.020373
5.435	0.29071	0.000718	-0.018849
5.44	0.29094	0.001237	-0.0173
5.445	0.29118	0.001754	-0.015732
5.45	0.29143	0.002268	-0.014143
5.455	0.29169	0.002783	-0.012533
5.46	0.29196	0.003302	-0.010899
5.465	0.29224	0.003825	-0.009242
5.47	0.29253	0.004347	-0.007566
5.475	0.29283	0.004871	-0.005869
5.48	0.29314	0.005397	-0.004154
5.485	0.29346	0.00592	-0.002422
5.49	0.29378	0.00644	-0.000673
5.495	0.29412	0.006965	0.001091
5.5	0.29446	0.007488	0.002868
5.505	0.29481	0.008004	0.004656
5.51	0.29516	0.008518	0.006453
5.515	0.29552	0.009033	0.008256
5.52	0.29588	0.009543	0.010067
5.525	0.29625	0.010051	0.011885
5.53	0.29663	0.010554	0.013703
5.535	0.297	0.01105	0.015519
5.54	0.29737	0.01154	0.017333
5.545	0.29775	0.012024	0.019142
5.55	0.29812	0.0125	0.020943
5.555	0.2985	0.012967	0.022731
5.56	0.29887	0.013425	0.024508
5.565	0.29924	0.013874	0.026268
5.57	0.2996	0.014314	0.028012
5.575	0.29996	0.01474	0.029737
5.58	0.30031	0.01515	0.031436
5.585	0.30065	0.015551	0.03311
5.59	0.30099	0.015941	0.034756
5.595	0.30131	0.016316	0.036369
5.6	0.30163	0.016675	0.037948
5.605	0.30193	0.017018	0.039489
5.61	0.30223	0.017351	0.040997
5.615	0.30251	0.017669	0.042468
5.62	0.30279	0.017955	0.043885
5.625	0.30304	0.018228	0.045256
5.63	0.30329	0.018491	0.046583
5.635	0.30352	0.018723	0.047848
5.64	0.30374	0.018928	0.049054
5.645	0.30395	0.019127	0.050205
5.65	0.30414	0.019305	0.051299
5.655	0.30431	0.019451	0.052328
5.66	0.30448	0.019579	0.053295
5.665	0.30463	0.019692	0.054196
5.67	0.30477	0.019775	0.055028
5.675	0.3049	0.019835	0.055792
5.68	0.30501	0.019879	0.056486
5.685	0.30511	0.019895	0.057106
5.69	0.3052	0.019882	0.057655
5.695	0.30528	0.019847	0.058133
5.7	0.30535	0.019797	0.058539
5.705	0.30542	0.019725	0.058868
5.71	0.30547	0.019624	0.059123
5.715	0.30552	0.019501	0.059305
5.72	0.30556	0.019357	0.059415
5.725	0.30559	0.019196	0.059453
5.73	0.30562	0.019012	0.05942
5.735	0.30565	0.018804	0.059317
5.74	0.30567	0.018581	0.059147
5.745	0.30569	0.01834	0.058911
5.75	0.30571	0.01808	0.05861
5.755	0.30572	0.0178	0.058247
5.76	0.30574	0.017507	0.057824
5.765	0.30575	0.0172	0.057344
5.77	0.30577	0.016877	0.056813
5.775	0.30578	0.01654	0.056229
5.78	0.3058	0.016192	0.055595
5.785	0.30582	0.015834	0.054913
5.79	0.30584	0.015466	0.054189
5.795	0.30587	0.015083	0.053421
5.8	0.3059	0.014688	0.05261
5.805	0.30593	0.014295	0.051768
5.81	0.30596	0.01389	0.050889
5.815	0.306	0.01347	0.049974
5.82	0.30605	0.013048	0.049026
5.825	0.3061	0.012624	0.048049
5.83	0.30615	0.012188	0.047043
5.835	0.30621	0.011747	0.04601
5.84	0.30628	0.011305	0.044949
5.845	0.30635	0.010851	0.043857
5.85	0.30642	0.010389	0.042738
5.855	0.3065	0.009935	0.041599
5.86	0.30659	0.009478	0.040438
5.865	0.30669	0.009003	0.039248
5.87	0.30679	0.008527	0.038034
5.875	0.3069	0.008057	0.0368
5.88	0.30702	0.007578	0.035541
5.885	0.30714	0.007087	0.034256
5.89	0.30727	0.006595	0.032947
5.895	0.30741	0.006108	0.031616
5.9	0.30756	0.005615	0.030263
5.905	0.30772	0.005115	0.028884
5.91	0.30788	0.004612	0.027479
5.915	0.30806	0.004111	0.026052
5.92	0.30824	0.003605	0.024606
5.925	0.30844	0.003093	0.023134
5.93	0.30864	0.002578	0.021638
5.935	0.30885	0.002062	0.020119
5.94	0.30907	0.001542	0.018576
5.945	0.3093	0.001022	0.01701
5.95	0.30955	0.000502	0.015423
5.955	0.3098	-2.5e-05	0.013813
5.96	0.31006	-0.000557	0.01218
5.965	0.31033	-0.001081	0.010524
5.97	0.31061	-0.001605	0.008847
5.975	0.3109	-0.002137	0.00715
5.98	0.3112	-0.002667	0.005433
5.985	0.31151	-0.003193	0.003696
5.99	0.31183	-0.003723	0.001948
5.995	0.31216	-0.004253	0.000186
6	0.31249	-0.004777	-0.001591
6.005	0.31283	-0.005301	-0.00338
6.01	0.31318	-0.005825	-0.00518
6.015	0.31353	-0.006343	-0.006989
6.02	0.31389	-0.006858	-0.008803
6.025	0.31425	-0.007368	-0.010621
6.03	0.31461	-0.007873	-0.012442
6.035	0.31498	-0.008373	-0.014265
6.04	0.31535	-0.008868	-0.016089
6.045	0.31572	-0.009354	-0.017903
6.05	0.31609	-0.009832	-0.01971
6.055	0.31646	-0.010305	-0.021511
6.06	0.31682	-0.010766	-0.023298
6.065	0.31719	-0.011215	-0.025066
6.07	0.31755	-0.011659	-0.026817
6.075	0.3179	-0.012095	-0.028549
6.08	0.31824	-0.012514	-0.030264
6.085	0.31858	-0.012917	-0.031955
6.09	0.31892	-0.013312	-0.033614
6.095	0.31924	-0.013696	-0.035242
6.1	0.31955	-0.014059	-0.036837
6.105	0.31986	-0.014407	-0.038396
6.11	0.32015	-0.014742	-0.039912
6.115	0.32043	-0.015055	-0.041384
6.12	0.3207	-0.015352	-0.042815
6.125	0.32096	-0.015632	-0.044199
6.13	0.3212	-0.015892	-0.045533
6.135	0.32143	-0.01613	-0.046814
6.14	0.32165	-0.01635	-0.048041
6.145	0.32185	-0.016553	-0.049213
6.15	0.32204	-0.016735	-0.050336
6.155	0.32222	-0.016895	-0.051398
6.16	0.32238	-0.017028	-0.052384
6.165	0.32253	-0.017139	-0.053303
6.17	0.32267	-0.017233	-0.054155
6.175	0.3228	-0.017302	-0.054938
6.18	0.32291	-0.017347	-0.055651
6.185	0.32301	-0.017372	-0.056295
6.19	0.3231	-0.017368	-0.056865
6.195	0.32318	-0.017341	-0.05736
6.2	0.32325	-0.017298	-0.057783
6.205	0.32331	-0.017232	-0.058135
6.21	0.32336	-0.017136	-0.058416
6.215	0.32341	-0.017017	-0.05862
6.22	0.32345	-0.016884	-0.058753
6.225	0.32348	-0.016727	-0.058811
6.23	0.32351	-0.016545	-0.058799
6.235	0.32353	-0.016345	-0.058717
6.24	0.32355	-0.016126	-0.058567
6.245	0.32356	-0.015887	-0.058352
6.25	0.32357	-0.015632	-0.058072
6.255	0.32359	-0.015361	-0.057729
6.26	0.3236	-0.015072	-0.057326
6.265	0.32361	-0.014766	-0.056866
6.27	0.32362	-0.014447	-0.056352
6.275	0.32363	-0.014114	-0.055783
6.28	0.32364	-0.013766	-0.055162
6.285	0.32366	-0.01341	-0.054493
6.29	0.32367	-0.013043	-0.053781
6.295	0.32369	-0.012666	-0.053027
6.3	0.32371	-0.012275	-0.052231
6.305	0.32374	-0.011875	-0.051396
6.31	0.32377	-0.011469	-0.050523
6.315	0.3238	-0.011055	-0.049614
6.32	0.32384	-0.010631	-0.048672
6.325	0.32388	-0.010201	-0.047698
6.33	0.32392	-0.00977	-0.046693
6.335	0.32398	-0.009334	-0.04566
6.34	0.32403	-0.008883	-0.044601
6.345	0.32409	-0.008427	-0.043516
6.35	0.32416	-0.007974	-0.042403
6.355	0.32423	-0.007515	-0.041262
6.36	0.32431	-0.00705	-0.040101
6.365	0.32439	-0.00658	-0.038914
6.37	0.32449	-0.006106	-0.037704
6.375	0.32458	-0.00563	-0.036469
6.38	0.32469	-0.00515	-0.035207
6.385	0.3248	-0.004664	-0.033919
6.39	0.32492	-0.00418	-0.032611
6.395	0.32505	-0.003689	-0.031281
6.4	0.32519	-0.003191	-0.029928
6.405	0.32533	-0.002693	-0.028551
6.41	0.32549	-0.002193	-0.027153
6.415	0.32565	-0.00169	-0.025728
6.42	0.32582	-0.00118	-0.024275
6.425	0.326	-0.000672	-0.022801
6.43	0.32619	-0.000164	-0.021303
6.435	0.32639	0.000358	-0.019781
6.44	0.3266	0.000881	-0.018234
6.445	0.32682	0.001398	-0.016665
6.45	0.32705	0.001912	-0.015076
6.455	0.32729	0.002436	-0.013464
6.46	0.32754	0.002972	-0.011826
6.465	0.3278	0.003501	-0.010167
6.47	0.32807	0.004023	-0.008489
6.475	0.32835	0.00455	-0.006792
6.48	0.32864	0.005086	-0.005075
6.485	0.32893	0.005617	-0.003341
6.49	0.32924	0.006141	-0.00159
6.495	0.32955	0.00667	0.000176
6.5	0.32988	0.0072	0.001956
6.505	0.33021	0.007724	0.003754
6.51	0.33054	0.008243	0.005563
6.515	0.33088	0.008764	0.007374
6.52	0.33123	0.00928	0.009192
6.525	0.33158	0.009788	0.011016
6.53	0.33194	0.010294	0.012842
6.535	0.33229	0.010797	0.014665
6.54	0.33265	0.011293	0.016486
6.545	0.33301	0.01178	0.018304
6.55	0.33337	0.012259	0.020115
6.555	0.33373	0.012734	0.021917
6.56	0.33409	0.013199	0.023704
6.565	0.33444	0.01365	0.025478
6.57	0.33479	0.014091	0.027238
6.575	0.33514	0.014525	0.028976
6.58	0.33547	0.014945	0.030691
6.585	0.3358	0.01535	0.032382
6.59	0.33613	0.015741	0.034046
6.595	0.33644	0.016118	0.035677
6.6	0.33675	0.016482	0.037274
6.605	0.33704	0.016832	0.038835
6.61	0.33733	0.017168	0.040358
6.615	0.3376	0.017481	0.041842
6.62	0.33786	0.017775	0.043283
6.625	0.33811	0.018053	0.044675
6.63	0.33835	0.018315	0.046017
6.635	0.33857	0.018553	0.047304
6.64	0.33878	0.018771	0.048537
6.645	0.33897	0.018972	0.049715
6.65	0.33916	0.01915	0.050832
6.655	0.33933	0.019307	0.051891
6.66	0.33948	0.019444	0.052889
6.665	0.33963	0.01956	0.053822
6.67	0.33976	0.019647	0.054688
6.675	0.33987	0.019713	0.055484
6.68	0.33998	0.019758	0.056208
6.685	0.34007	0.01978	0.056865
6.69	0.34016	0.019779	0.05745
6.695	0.34023	0.019753	0.057961
6.7	0.34029	0.019705	0.058401
6.705	0.34035	0.019634	0.058767
6.71	0.34039	0.019538	0.05906
6.715	0.34043	0.01942	0.059284
6.72	0.34047	0.019284	0.059434
6.725	0.34049	0.019129	0.059513
6.73	0.34051	0.018951	0.059522
6.735	0.34053	0.01875	0.05946
6.74	0.34054	0.018533	0.059328
6.745	0.34055	0.018297	0.059129
6.75	0.34056	0.018039	0.058867
6.755	0.34056	0.017766	0.058544
6.76	0.34057	0.017478	0.058161
6.765	0.34057	0.017174	0.05772
6.77	0.34057	0.016854	0.057225
6.775	0.34058	0.01652	0.05668
6.78	0.34059	0.016177	0.056083
6.785	0.3406	0.015819	0.055438
6.79	0.3406	0.01545	0.054745
6.795	0.34062	0.015075	0.05401
6.8	0.34063	0.014689	0.053235
6.805	0.34065	0.014286	0.052421
6.81	0.34068	0.013876	0.051572
6.815	0.3407	0.013469	0.050686
6.82	0.34073	0.013051	0.049764
6.825	0.34077	0.012618	0.048808
6.83	0.3408	0.01218	0.047821
6.835	0.34085	0.011741	0.046806
6.84	0.3409	0.011295	0.045763
6.845	0.34095	0.010847	0.044696
6.85	0.34101	0.010392	0.043605
6.855	0.34107	0.009929	0.042487
6.86	0.34114	0.009462	0.041343
6.865	0.34122	0.008994	0.040176
6.87	0.3413	0.008521	0.038984
6.875	0.34139	0.008042	0.037766
6.88	0.34149	0.007558	0.036526
6.885	0.34159	0.007075	0.035262
6.89	0.34171	0.006592	0.033971
6.895	0.34183	0.006097	0.032656
6.9	0.34195	0.005598	0.031322
6.905	0.34209	0.005101	0.029961
6.91	0.34223	0.004602	0.028576
6.915	0.34239	0.004096	0.027169
6.92	0.34255	0.003588	0.025737
6.925	0.34272	0.003076	0.024277
6.93	0.3429	0.002562	0.022794
6.935	0.34309	0.002046	0.021288
6.94	0.34329	0.001526	0.019758
6.945	0.3435	0.001002	0.018202
6.95	0.34372	0.000479	0.016621
6.955	0.34396	-4.8e-05	0.015015
6.96	0.3442	-0.000578	0.013385
6.965	0.34445	-0.001109	0.011733
6.97	0.34471	-0.00164	0.010063
6.975	0.34498	-0.002175	0.008367
6.98	0.34526	-0.002712	0.006648
6.985	0.34555	-0.00324	0.004918
6.99	0.34585	-0.003768	0.003172
6.995	0.34616	-0.0043	0.001409
7	0.34647	-0.004826	-0.000367
7.005	0.34679	-0.005353	-0.002156
7.01	0.34712	-0.005878	-0.003954
7.015	0.34746	-0.006399	-0.005761
7.02	0.3478	-0.006918	-0.007577
7.025	0.34814	-0.007435	-0.009399
7.03	0.34849	-0.007944	-0.011223
7.035	0.34884	-0.008444	-0.013047
7.04	0.3492	-0.008944	-0.014871
7.045	0.34955	-0.00944	-0.01669
7.05	0.34991	-0.00992	-0.018501
7.055	0.35026	-0.010394	-0.020302
7.06	0.35061	-0.010863	-0.022092
7.065	0.35096	-0.011319	-0.023871
7.07	0.3513	-0.011764	-0.025634
7.075	0.35164	-0.012197	-0.027376
7.08	0.35198	-0.012618	-0.029096
7.085	0.3523	-0.013028	-0.030791
7.09	0.35262	-0.013423	-0.032459
7.095	0.35293	-0.013807	-0.034101
7.1	0.35323	-0.014175	-0.035708
7.105	0.35352	-0.014526	-0.037279
7.11	0.3538	-0.014865	-0.038813
7.115	0.35407	-0.015186	-0.040308
7.12	0.35433	-0.015492	-0.041766
7.125	0.35458	-0.015785	-0.043183
7.13	0.35481	-0.016051	-0.044546
7.135	0.35503	-0.016294	-0.045855
7.14	0.35524	-0.01652	-0.04711
7.145	0.35543	-0.016727	-0.048308
7.15	0.35561	-0.016913	-0.04945
7.155	0.35578	-0.01708	-0.050532
7.16	0.35593	-0.017226	-0.051551
7.165	0.35607	-0.017343	-0.052505
7.17	0.3562	-0.017437	-0.053393
7.175	0.35632	-0.01751	-0.054214
7.18	0.35642	-0.017563	-0.054965
7.185	0.35651	-0.017588	-0.055643
7.19	0.35659	-0.017594	-0.056253
7.195	0.35666	-0.017577	-0.056793
7.2	0.35672	-0.017527	-0.057253
7.205	0.35678	-0.017464	-0.057643
7.21	0.35682	-0.017384	-0.057963
7.215	0.35685	-0.017271	-0.058209
7.22	0.35688	-0.017136	-0.058382
7.225	0.35691	-0.016985	-0.058483
7.23	0.35692	-0.016815	-0.058514
7.235	0.35694	-0.016623	-0.058479
7.24	0.35694	-0.016412	-0.058379
7.245	0.35695	-0.016179	-0.058206
7.25	0.35695	-0.015931	-0.057971
7.255	0.35695	-0.015668	-0.057675
7.26	0.35695	-0.015383	-0.057316
7.265	0.35695	-0.015083	-0.056904
7.27	0.35695	-0.01477	-0.056433
7.275	0.35695	-0.014445	-0.055909
7.28	0.35695	-0.014105	-0.055332
7.285	0.35695	-0.013752	-0.054706
7.29	0.35696	-0.013387	-0.054034
7.295	0.35696	-0.013013	-0.053319
7.3	0.35697	-0.012627	-0.05256
7.305	0.35698	-0.012232	-0.051762
7.31	0.357	-0.011823	-0.050924
7.315	0.35702	-0.011412	-0.05005
7.32	0.35704	-0.011007	-0.049147
7.325	0.35706	-0.010583	-0.04821
7.33	0.35709	-0.010139	-0.047239
7.335	0.35713	-0.009701	-0.046242
7.34	0.35717	-0.009263	-0.045219
7.345	0.35721	-0.008813	-0.044169
7.35	0.35726	-0.008358	-0.043094
7.355	0.35732	-0.007901	-0.041992
7.36	0.35738	-0.007437	-0.040863
7.365	0.35745	-0.006967	-0.039707
7.37	0.35752	-0.006496	-0.038528
7.375	0.3576	-0.006019	-0.037324
7.38	0.35769	-0.005541	-0.036098
7.385	0.35779	-0.005058	-0.034846
7.39	0.35789	-0.004569	-0.033567
7.395	0.358	-0.004076	-0.03226
7.4	0.35811	-0.003578	-0.030928
7.405	0.35824	-0.00308	-0.029575
7.41	0.35837	-0.002582	-0.028197
7.415	0.35852	-0.002077	-0.026794
7.42	0.35867	-0.001566	-0.025368
7.425	0.35883	-0.001057	-0.023919
7.43	0.359	-0.000545	-0.022448
7.435	0.35918	-2.5e-05	-0.020947
7.44	0.35937	0.000497	-0.019419
7.445	0.35957	0.001017	-0.017871
7.45	0.35978	0.001541	-0.0163
7.455	0.36	0.002068	-0.014705
7.46	0.36024	0.002596	-0.013087
7.465	0.36047	0.003125	-0.011443
7.47	0.36072	0.003655	-0.009775
7.475	0.36099	0.004186	-0.008088
7.48	0.36125	0.00472	-0.006384
7.485	0.36153	0.005252	-0.00466
7.49	0.36182	0.005783	-0.002918
7.495	0.36212	0.006318	-0.00116
7.5	0.36242	0.006846	0.000611
7.505	0.36273	0.00737	0.002395
7.51	0.36305	0.007895	0.004192
7.515	0.36338	0.008419	0.005997
7.52	0.36371	0.00894	0.00781
7.525	0.36404	0.009456	0.009631
7.53	0.36438	0.009965	0.011455
7.535	0.36472	0.010469	0.01328
7.54	0.36507	0.010969	0.015105
7.545	0.36541	0.011459	0.016926
7.55	0.36576	0.011941	0.01874
7.555	0.3661	0.012418	0.020544
7.56	0.36644	0.012888	0.022338
7.565	0.36678	0.013346	0.024117
7.57	0.36712	0.013789	0.02588
7.575	0.36745	0.014221	0.027625
7.58	0.36778	0.014647	0.02935
7.585	0.3681	0.015056	0.031054
7.59	0.36841	0.015451	0.03273
7.595	0.36871	0.015839	0.034373
7.6	0.369	0.016211	0.035982
7.605	0.36929	0.016562	0.037556
7.61	0.36956	0.016898	0.039096
7.615	0.36983	0.017224	0.040598
7.62	0.37008	0.01753	0.042058
7.625	0.37032	0.01781	0.04347
7.63	0.37055	0.01807	0.04483
7.635	0.37076	0.018315	0.046146
7.64	0.37096	0.018543	0.047412
7.645	0.37115	0.018751	0.048619
7.65	0.37133	0.018935	0.049766
7.655	0.37149	0.019096	0.050854
7.66	0.37164	0.019235	0.051883
7.665	0.37178	0.019356	0.052847
7.67	0.3719	0.019454	0.053745
7.675	0.37201	0.019527	0.054577
7.68	0.37211	0.019576	0.055342
7.685	0.3722	0.019605	0.056037
7.69	0.37228	0.019611	0.056661
7.695	0.37235	0.019594	0.057214
7.7	0.3724	0.019554	0.057695
7.705	0.37245	0.019489	0.058102
7.71	0.37249	0.019404	0.058438
7.715	0.37252	0.019294	0.058701
7.72	0.37254	0.019162	0.058894
7.725	0.37256	0.019009	0.059014
7.73	0.37257	0.018836	0.059063
7.735	0.37258	0.018642	0.059042
7.74	0.37258	0.018427	0.058954
7.745	0.37258	0.018197	0.058799
7.75	0.37258	0.017947	0.058577
7.755	0.37258	0.017677	0.058293
7.76	0.37257	0.017393	0.057951
7.765	0.37256	0.017094	0.057552
7.77	0.37256	0.016777	0.057096
7.775	0.37255	0.016446	0.056586
7.78	0.37255	0.016104	0.056024
7.785	0.37254	0.01575	0.055413
7.79	0.37254	0.015385	0.054755
7.795	0.37254	0.015009	0.054052
7.8	0.37255	0.014625	0.053311
7.805	0.37255	0.014229	0.052535
7.81	0.37256	0.01382	0.051722
7.815	0.37257	0.013408	0.050867
7.82	0.37259	0.012986	0.04997
7.825	0.37261	0.01255	0.049039
7.83	0.37263	0.012113	0.048084
7.835	0.37266	0.011679	0.047098
7.84	0.3727	0.011236	0.046079
7.845	0.37274	0.010775	0.045033
7.85	0.37278	0.010314	0.043961
7.855	0.37283	0.009854	0.042864
7.86	0.37288	0.009383	0.041739
7.865	0.37294	0.008911	0.040588
7.87	0.37301	0.008442	0.039415
7.875	0.37308	0.007961	0.038217
7.88	0.37316	0.007473	0.036993
7.885	0.37325	0.00699	0.035744
7.89	0.37334	0.006502	0.034472
7.895	0.37345	0.006005	0.033178
7.9	0.37356	0.005508	0.031861
7.905	0.37367	0.005008	0.030516
7.91	0.3738	0.004503	0.029145
7.915	0.37394	0.003997	0.027749
7.92	0.37408	0.003485	0.02633
7.925	0.37423	0.002972	0.024885
7.93	0.3744	0.002458	0.023414
7.935	0.37457	0.001937	0.021921
7.94	0.37475	0.001413	0.020403
7.945	0.37495	0.000893	0.01886
7.95	0.37515	0.000366	0.017292
7.955	0.37536	-0.000169	0.015702
7.96	0.37559	-0.0007	0.014086
7.965	0.37582	-0.001228	0.012445
7.97	0.37607	-0.00176	0.010786
7.975	0.37632	-0.002299	0.009107
7.98	0.37659	-0.002837	0.007409
7.985	0.37686	-0.003368	0.005694
7.99	0.37714	-0.003901	0.003959
7.995	0.37744	-0.004437	0.002208
8	0.37774	-0.00497	0.000444
8.005	0.37804	-0.005499	-0.001333
8.01	0.37836	-0.006024	-0.00312
8.015	0.37868	-0.006548	-0.004917
8.02	0.379	-0.007071	-0.006721
8.025	0.37934	-0.007589	-0.00853
8.03	0.37967	-0.008096	-0.01034
8.035	0.38001	-0.0086	-0.01215
8.04	0.38035	-0.009109	-0.013962
8.045	0.38069	-0.009603	-0.01577
8.05	0.38103	-0.010082	-0.017571
8.055	0.38137	-0.01056	-0.019363
8.06	0.38171	-0.011028	-0.021146
8.065	0.38204	-0.011484	-0.022917
8.07	0.38238	-0.011931	-0.024671
8.075	0.3827	-0.01237	-0.026408
8.08	0.38302	-0.012791	-0.028126
8.085	0.38334	-0.013204	-0.029819
8.09	0.38365	-0.013605	-0.031484
8.095	0.38395	-0.013988	-0.033119
8.1	0.38424	-0.014356	-0.034723
8.105	0.38452	-0.014711	-0.036295
8.11	0.38479	-0.015051	-0.03783
8.115	0.38505	-0.015373	-0.039327
8.12	0.3853	-0.015679	-0.040781
8.125	0.38554	-0.015968	-0.042187
8.13	0.38576	-0.016237	-0.043546
8.135	0.38597	-0.016484	-0.044855
8.14	0.38617	-0.016713	-0.046113
8.145	0.38636	-0.016926	-0.047317
8.15	0.38653	-0.017115	-0.048464
8.155	0.38669	-0.017279	-0.049551
8.16	0.38684	-0.017426	-0.050579
8.165	0.38697	-0.017549	-0.051547
8.17	0.38709	-0.017646	-0.05245
8.175	0.3872	-0.017728	-0.053288
8.18	0.3873	-0.017791	-0.054057
8.185	0.38739	-0.017822	-0.054752
8.19	0.38746	-0.017829	-0.055377
8.195	0.38752	-0.017818	-0.055935
8.2	0.38758	-0.017784	-0.056423
8.205	0.38762	-0.017722	-0.05684
8.21	0.38766	-0.017641	-0.057183
8.215	0.38769	-0.017542	-0.057456
8.22	0.38771	-0.017417	-0.057658
8.225	0.38772	-0.01727	-0.057788
8.23	0.38773	-0.017107	-0.057849
8.235	0.38773	-0.016923	-0.057842
8.24	0.38773	-0.016711	-0.057767
8.245	0.38773	-0.016484	-0.057625
8.25	0.38772	-0.016243	-0.057416
8.255	0.38771	-0.015983	-0.057147
8.26	0.3877	-0.015707	-0.056822
8.265	0.38769	-0.01541	-0.056438
8.27	0.38768	-0.015102	-0.055999
8.275	0.38767	-0.01478	-0.055504
8.28	0.38766	-0.014434	-0.054955
8.285	0.38765	-0.014083	-0.054361
8.29	0.38764	-0.013732	-0.053725
8.295	0.38764	-0.013359	-0.053044
8.3	0.38763	-0.012974	-0.052319
8.305	0.38764	-0.012592	-0.051551
8.31	0.38764	-0.012196	-0.050748
8.315	0.38764	-0.011788	-0.049906
8.32	0.38765	-0.011373	-0.04903
8.325	0.38767	-0.010948	-0.048127
8.33	0.38768	-0.010519	-0.047192
8.335	0.38771	-0.010087	-0.046227
8.34	0.38773	-0.009643	-0.045233
8.345	0.38776	-0.009195	-0.044213
8.35	0.3878	-0.008746	-0.043167
8.355	0.38784	-0.008293	-0.042094
8.36	0.38789	-0.007828	-0.040994
8.365	0.38794	-0.007362	-0.039868
8.37	0.388	-0.006898	-0.038718
8.375	0.38806	-0.006429	-0.037545
8.38	0.38814	-0.005947	-0.036347
8.385	0.38821	-0.005465	-0.035126
8.39	0.3883	-0.004988	-0.03388
8.395	0.38839	-0.004499	-0.032607
8.4	0.3885	-0.004003	-0.031312
8.405	0.38861	-0.00351	-0.029992
8.41	0.38872	-0.003019	-0.028647
8.415	0.38885	-0.002515	-0.027274
8.42	0.38899	-0.002	-0.025872
8.425	0.38913	-0.001495	-0.024449
8.43	0.38929	-0.000987	-0.022996
8.435	0.38945	-0.000463	-0.021511
8.44	0.38963	5.9e-05	-0.020007
8.445	0.38981	0.000573	-0.018479
8.45	0.39001	0.001097	-0.016926
8.455	0.39021	0.001629	-0.015345
8.46	0.39043	0.002158	-0.013739
8.465	0.39066	0.002686	-0.012111
8.47	0.3909	0.003218	-0.010458
8.475	0.39114	0.003757	-0.008781
8.48	0.3914	0.004297	-0.007076
8.485	0.39167	0.004829	-0.005349
8.49	0.39194	0.005358	-0.003608
8.495	0.39222	0.005895	-0.001848
8.5	0.39252	0.006435	-6.9e-05
8.505	0.39282	0.006966	0.001722
8.51	0.39313	0.007497	0.003526
8.515	0.39344	0.008027	0.005338
8.52	0.39376	0.008554	0.007158
8.525	0.39408	0.009075	0.008984
8.53	0.39441	0.009586	0.010816
8.535	0.39474	0.010092	0.012648
8.54	0.39507	0.010597	0.014482
8.545	0.39541	0.011097	0.016313
8.55	0.39574	0.01158	0.018137
8.555	0.39608	0.012054	0.019953
8.56	0.39641	0.012531	0.021761
8.565	0.39674	0.012994	0.023558
8.57	0.39706	0.013436	0.025337
8.575	0.39738	0.013869	0.027096
8.58	0.3977	0.014305	0.028836
8.585	0.39801	0.014724	0.030551
8.59	0.39832	0.015124	0.032238
8.595	0.39861	0.015515	0.0339
8.6	0.3989	0.015889	0.03553
8.605	0.39917	0.016245	0.037124
8.61	0.39944	0.016591	0.038682
8.615	0.3997	0.016917	0.040202
8.62	0.39994	0.017225	0.041679
8.625	0.40017	0.017515	0.043113
8.63	0.4004	0.017785	0.044499
8.635	0.4006	0.018038	0.045832
8.64	0.4008	0.018268	0.047113
8.645	0.40098	0.018477	0.048341
8.65	0.40115	0.018663	0.049514
8.655	0.40131	0.018829	0.050632
8.66	0.40145	0.018978	0.051689
8.665	0.40158	0.019105	0.05268
8.67	0.4017	0.019203	0.053605
8.675	0.40181	0.019285	0.054467
8.68	0.4019	0.019353	0.055262
8.685	0.40198	0.01939	0.055988
8.69	0.40205	0.019395	0.056646
8.695	0.40211	0.01938	0.057233
8.7	0.40216	0.019345	0.057747
8.705	0.4022	0.019294	0.058194
8.71	0.40224	0.019217	0.058574
8.715	0.40226	0.019108	0.058878
8.72	0.40228	0.018986	0.059108
8.725	0.40229	0.018846	0.059265
8.73	0.40229	0.018676	0.059354
8.735	0.40229	0.018485	0.059373
8.74	0.40229	0.018279	0.059324
8.745	0.40228	0.018055	0.059209
8.75	0.40227	0.017807	0.059032
8.755	0.40225	0.017548	0.058792
8.76	0.40224	0.017273	0.058491
8.765	0.40222	0.016976	0.058132
8.77	0.40221	0.016664	0.057716
8.775	0.40219	0.016343	0.057247
8.78	0.40217	0.016012	0.056725
8.785	0.40216	0.015664	0.056152
8.79	0.40214	0.015305	0.055532
8.795	0.40213	0.014933	0.054868
8.8	0.40212	0.014551	0.054159
8.805	0.40212	0.014155	0.053409
8.81	0.40211	0.013749	0.052622
8.815	0.40211	0.013338	0.051797
8.82	0.40212	0.012923	0.050936
8.825	0.40212	0.012498	0.050046
8.83	0.40213	0.012063	0.04912
8.835	0.40215	0.011628	0.04816
8.84	0.40217	0.011187	0.047171
8.845	0.40219	0.010726	0.04615
8.85	0.40222	0.010261	0.045097
8.855	0.40225	0.009805	0.044028
8.86	0.40229	0.009342	0.042936
8.865	0.40234	0.008868	0.041816
8.87	0.40239	0.008393	0.040668
8.875	0.40245	0.007916	0.039494
8.88	0.40251	0.007431	0.038298
8.885	0.40258	0.006941	0.037078
8.89	0.40266	0.006452	0.035832
8.895	0.40275	0.005959	0.034559
8.9	0.40284	0.005455	0.033258
8.905	0.40294	0.004945	0.031931
8.91	0.40305	0.004439	0.030578
8.915	0.40317	0.003935	0.0292
8.92	0.4033	0.003423	0.027798
8.925	0.40344	0.002901	0.026365
8.93	0.40359	0.002379	0.024906
8.935	0.40374	0.001862	0.023426
8.94	0.40391	0.001339	0.021918
8.945	0.40409	0.000808	0.020382
8.95	0.40428	0.000274	0.018817
8.955	0.40448	-0.000265	0.017222
8.96	0.40469	-0.0008	0.015611
8.965	0.40491	-0.001335	0.013978
8.97	0.40514	-0.001874	0.012321
8.975	0.40538	-0.002417	0.010642
8.98	0.40563	-0.00296	0.008942
8.985	0.40589	-0.0035	0.007224
8.99	0.40616	-0.00404	0.005487
8.995	0.40644	-0.004578	0.003734
9	0.40673	-0.005116	0.001964
9.005	0.40703	-0.005656	0.000177
9.01	0.40733	-0.00619	-0.001623
9.015	0.40764	-0.006717	-0.00343
9.02	0.40796	-0.007243	-0.005247
9.025	0.40828	-0.007768	-0.007071
9.03	0.40861	-0.008285	-0.008896
9.035	0.40893	-0.008795	-0.010723
9.04	0.40927	-0.0093	-0.012552
9.045	0.4096	-0.009798	-0.014377
9.05	0.40993	-0.01029	-0.016196
9.055	0.41026	-0.010774	-0.018004
9.06	0.41059	-0.011247	-0.019802
9.065	0.41092	-0.011708	-0.021589
9.07	0.41124	-0.012161	-0.023361
9.075	0.41156	-0.01261	-0.02512
9.08	0.41187	-0.013045	-0.026865
9.085	0.41218	-0.013458	-0.028577
9.09	0.41248	-0.013864	-0.030263
9.095	0.41277	-0.014261	-0.031923
9.1	0.41306	-0.01464	-0.033551
9.105	0.41333	-0.014998	-0.035148
9.11	0.4136	-0.015341	-0.036708
9.115	0.41385	-0.015669	-0.038234
9.12	0.41409	-0.015986	-0.03972
9.125	0.41432	-0.016281	-0.04116
9.13	0.41454	-0.016554	-0.042551
9.135	0.41474	-0.016815	-0.043894
9.14	0.41494	-0.017055	-0.045186
9.145	0.41512	-0.01727	-0.046425
9.15	0.41528	-0.017465	-0.047608
9.155	0.41544	-0.017645	-0.048735
9.16	0.41558	-0.017799	-0.049807
9.165	0.4157	-0.017929	-0.050818
9.17	0.41582	-0.018033	-0.051759
9.175	0.41592	-0.018124	-0.052639
9.18	0.41601	-0.018191	-0.053456
9.185	0.41609	-0.018231	-0.054208
9.19	0.41615	-0.018251	-0.054884
9.195	0.41621	-0.018254	-0.05549
9.2	0.41626	-0.018225	-0.056023
9.205	0.41629	-0.018168	-0.056486
9.21	0.41632	-0.018097	-0.05688
9.215	0.41634	-0.018013	-0.057205
9.22	0.41635	-0.017902	-0.057456
9.225	0.41636	-0.017758	-0.057634
9.23	0.41635	-0.017595	-0.057741
9.235	0.41635	-0.017422	-0.05778
9.24	0.41634	-0.017231	-0.057752
9.245	0.41633	-0.01701	-0.057657
9.25	0.41631	-0.01677	-0.057498
9.255	0.41629	-0.01652	-0.057276
9.26	0.41627	-0.016255	-0.056996
9.265	0.41625	-0.015969	-0.056659
9.27	0.41622	-0.015662	-0.056258
9.275	0.4162	-0.015345	-0.055805
9.28	0.41618	-0.015018	-0.0553
9.285	0.41616	-0.014673	-0.054747
9.29	0.41614	-0.014314	-0.054145
9.295	0.41612	-0.013949	-0.053497
9.3	0.41611	-0.013572	-0.052806
9.305	0.41609	-0.01318	-0.052074
9.31	0.41608	-0.012785	-0.051301
9.315	0.41607	-0.012385	-0.050492
9.32	0.41607	-0.011972	-0.049645
9.325	0.41607	-0.01155	-0.048762
9.33	0.41607	-0.011124	-0.047847
9.335	0.41608	-0.010689	-0.046903
9.34	0.41609	-0.010238	-0.045928
9.345	0.41611	-0.009786	-0.044923
9.35	0.41613	-0.009334	-0.043891
9.355	0.41616	-0.008881	-0.042832
9.36	0.41619	-0.008416	-0.041745
9.365	0.41623	-0.007943	-0.040633
9.37	0.41627	-0.00747	-0.039496
9.375	0.41632	-0.006998	-0.038331
9.38	0.41637	-0.006516	-0.037139
9.385	0.41644	-0.006024	-0.035919
9.39	0.41651	-0.005536	-0.034673
9.395	0.41658	-0.005046	-0.033405
9.4	0.41667	-0.004543	-0.032109
9.405	0.41676	-0.004037	-0.030786
9.41	0.41686	-0.003535	-0.029436
9.415	0.41697	-0.003027	-0.028056
9.42	0.41709	-0.002514	-0.026649
9.425	0.41722	-0.001997	-0.025218
9.43	0.41736	-0.001474	-0.02376
9.435	0.41752	-0.000949	-0.022274
9.44	0.41768	-0.00042	-0.020759
9.445	0.41785	0.000113	-0.019217
9.45	0.41803	0.000646	-0.017652
9.455	0.41822	0.001182	-0.016059
9.46	0.41842	0.001718	-0.014441
9.465	0.41863	0.002258	-0.012799
9.47	0.41886	0.0028	-0.01113
9.475	0.41909	0.003339	-0.009442
9.48	0.41934	0.003881	-0.007735
9.485	0.41959	0.004424	-0.006006
9.49	0.41985	0.004963	-0.004256
9.495	0.42013	0.005502	-0.00249
9.5	0.42041	0.006046	-0.000707
9.505	0.4207	0.006582	0.001091
9.51	0.42099	0.007116	0.002898
9.515	0.4213	0.007651	0.004717
9.52	0.4216	0.00818	0.006546
9.525	0.42192	0.008702	0.00838
9.53	0.42224	0.009223	0.010215
9.535	0.42256	0.009736	0.01205
9.54	0.42288	0.010242	0.013887
9.545	0.42321	0.010748	0.015724
9.55	0.42353	0.011244	0.017559
9.555	0.42386	0.011729	0.019381
9.56	0.42418	0.012207	0.021193
9.565	0.4245	0.012672	0.022991
9.57	0.42482	0.013126	0.024775
9.575	0.42514	0.013573	0.026542
9.58	0.42545	0.014007	0.028288
9.585	0.42575	0.014426	0.030012
9.59	0.42605	0.014831	0.03171
9.595	0.42633	0.015222	0.03338
9.6	0.42662	0.015606	0.035021
9.605	0.42689	0.015973	0.036633
9.61	0.42715	0.016321	0.038211
9.615	0.4274	0.016652	0.039746
9.62	0.42764	0.01697	0.041238
9.625	0.42787	0.017267	0.04269
9.63	0.42809	0.017542	0.044098
9.635	0.42829	0.017798	0.045452
9.64	0.42848	0.018036	0.046755
9.645	0.42866	0.018253	0.04801
9.65	0.42883	0.018454	0.049208
9.655	0.42898	0.018631	0.050348
9.66	0.42912	0.018787	0.051424
9.665	0.42925	0.018919	0.052437
9.67	0.42936	0.019024	0.053392
9.675	0.42947	0.019114	0.05428
9.68	0.42956	0.019185	0.055097
9.685	0.42964	0.019227	0.055846
9.69	0.4297	0.019242	0.056527
9.695	0.42976	0.019235	0.05714
9.7	0.42981	0.019207	0.057681
9.705	0.42984	0.019154	0.058151
9.71	0.42987	0.019081	0.058552
9.715	0.42989	0.018988	0.058884
9.72	0.4299	0.018871	0.059142
9.725	0.42991	0.018724	0.05933
9.73	0.42991	0.018555	0.059449
9.735	0.4299	0.018386	0.059497
9.74	0.42989	0.018191	0.059476
9.745	0.42987	0.017963	0.059391
9.75	0.42985	0.017722	0.059243
9.755	0.42983	0.017475	0.059029
9.76	0.42981	0.017202	0.058752
9.765	0.42978	0.016902	0.058417
9.77	0.42976	0.016595	0.058026
9.775	0.42973	0.016279	0.057585
9.78	0.4297	0.015943	0.057096
9.785	0.42968	0.0156	0.056558
9.79	0.42965	0.015242	0.055965
9.795	0.42963	0.014867	0.055324
9.8	0.42961	0.014485	0.054643
9.805	0.42959	0.014099	0.053921
9.81	0.42958	0.0137	0.053158
9.815	0.42956	0.013289	0.052359
9.82	0.42955	0.012869	0.051522
9.825	0.42955	0.012448	0.050649
9.83	0.42954	0.012018	0.049744
9.835	0.42955	0.011572	0.048808
9.84	0.42955	0.011128	0.047843
9.845	0.42956	0.010683	0.046847
9.85	0.42957	0.010225	0.045819
9.855	0.42959	0.009756	0.044763
9.86	0.42962	0.009288	0.043683
9.865	0.42965	0.008818	0.042576
9.87	0.42968	0.008337	0.041439
9.875	0.42972	0.007857	0.040277
9.88	0.42977	0.007372	0.039089
9.885	0.42983	0.006879	0.037872
9.89	0.42989	0.006383	0.036628
9.895	0.42996	0.005883	0.035356
9.9	0.43003	0.005378	0.034059
9.905	0.43012	0.00487	0.032738
9.91	0.43021	0.004357	0.031385
9.915	0.43031	0.003837	0.030005
9.92	0.43042	0.003318	0.028598
9.925	0.43054	0.002806	0.027166
9.93	0.43068	0.00228	0.025705
9.935	0.43081	0.001744	0.024215
9.94	0.43096	0.001214	0.0227
9.945	0.43112	0.00068	0.021161
9.95	0.4313	0.00014	0.019593
9.955	0.43148	-0.000402	0.018001
9.96	0.43167	-0.000942	0.016386
9.965	0.43187	-0.001482	0.014744
9.97	0.43209	-0.002025	0.013077
9.975	0.43231	-0.00257	0.011387
9.98	0.43255	-0.003115	0.009675
9.985	0.43279	-0.003663	0.007943
9.99	0.43304	-0.00421	0.006193
[truncated: 8,402 more rows]
