# Supplementary material for: Numerical study on the hydrodynamics of thunniform bio-inspired swimming under self-propulsion
Source: PLoS One. 2017 Mar 31;12(3):e0174740. doi: 10.1371/journal.pone.0174740 (PMC5375146; doi:10.1371/journal.pone.0174740)
Supplement: S4 Spreadsheet — (XLS) [file pone.0174740.s004.xls]

## Sheet: Sheet1
t/T	Fl
0.755	1.92956
0.76	2.06918
0.765	2.21637
0.77	2.38077
0.775	2.59251
0.78	2.8213
0.785	3.00531
0.79	3.27872
0.795	3.53735
0.8	3.83849
0.805	4.13444
0.81	4.44805
0.815	4.78913
0.82	5.13212
0.825	5.47292
0.83	5.8512
0.835	6.24478
0.84	6.65164
0.845	7.05261
0.85	7.4722
0.855	7.91463
0.86	8.35033
0.865	8.80549
0.87	9.27015
0.875	9.73068
0.88	10.1966
0.885	10.6438
0.89	11.1108
0.895	11.5659
0.9	12.0244
0.905	12.4702
0.91	12.9222
0.915	13.3934
0.92	13.7815
0.925	14.2073
0.93	14.6596
0.935	15.043
0.94	15.4463
0.945	15.7318
0.95	16.1946
0.955	16.545
0.96	16.8813
0.965	17.2127
0.97	17.5387
0.975	17.8294
0.98	18.0784
0.985	18.2989
0.99	18.5139
0.995	18.6941
1	18.8321
1.005	18.937
1.01	19.0037
1.015	19.0349
1.02	19.0231
1.025	18.9721
1.03	18.8827
1.035	18.7497
1.04	18.5608
1.045	18.3469
1.05	18.0856
1.055	17.8112
1.06	17.4546
1.065	17.078
1.07	16.6684
1.075	16.2161
1.08	15.747
1.085	15.2433
1.09	14.734
1.095	14.163
1.1	13.5885
1.105	12.9961
1.11	12.3967
1.115	11.7979
1.12	11.1794
1.125	10.5585
1.13	9.9546
1.135	9.3218
1.14	8.71518
1.145	8.13745
1.15	7.54923
1.155	6.9741
1.16	6.43465
1.165	5.91548
1.17	5.42423
1.175	4.95422
1.18	4.52648
1.185	4.11474
1.19	3.74843
1.195	3.41876
1.2	3.10256
1.205	2.8542
1.21	2.64191
1.215	2.45991
1.22	2.30574
1.225	2.20008
1.23	2.13821
1.235	2.08235
1.24	2.06455
1.245	2.09878
1.25	2.14245
1.255	2.23781
1.26	2.35244
1.265	2.46646
1.27	2.67839
1.275	2.8067
1.28	3.00956
1.285	3.24083
1.29	3.49434
1.295	3.82415
1.3	4.04607
1.305	4.31313
1.31	4.64912
1.315	4.98368
1.32	5.28204
1.325	5.64079
1.33	5.98378
1.335	6.34303
1.34	6.70798
1.345	7.07728
1.35	7.45423
1.355	7.81426
1.36	8.17357
1.365	8.59691
1.37	8.95628
1.375	9.37063
1.38	9.6532
1.385	10.0867
1.39	10.4435
1.395	10.7849
1.4	11.1505
1.405	11.5027
1.41	11.7937
1.415	12.1085
1.42	12.4256
1.425	12.7615
1.43	12.9487
1.435	13.2277
1.44	13.4203
1.445	13.6877
1.45	13.8734
1.455	14.0251
1.46	14.1929
1.465	14.3651
1.47	14.5202
1.475	14.6512
1.48	14.7539
1.485	14.8695
1.49	14.9672
1.495	15.0496
1.5	15.0533
1.505	15.1423
1.51	15.1768
1.515	15.2009
1.52	15.1759
1.525	15.1905
1.53	15.0923
1.535	15.007
1.54	14.9199
1.545	14.7882
1.55	14.6287
1.555	14.4465
1.56	14.2341
1.565	13.9968
1.57	13.7332
1.575	13.4377
1.58	13.126
1.585	12.7436
1.59	12.4016
1.595	12.0236
1.6	11.612
1.605	11.1835
1.61	10.7239
1.615	10.2649
1.62	9.79445
1.625	9.29459
1.63	8.82631
1.635	8.32277
1.64	7.83799
1.645	7.35011
1.65	6.8671
1.655	6.39222
1.66	5.92693
1.665	5.47924
1.67	5.04293
1.675	4.64333
1.68	4.25808
1.685	3.90231
1.69	3.53231
1.695	3.22971
1.7	2.94592
1.705	2.70861
1.71	2.51804
1.715	2.28298
1.72	2.12733
1.725	2.00711
1.73	1.90402
1.735	1.85413
1.74	1.81158
1.745	1.80159
1.75	1.82304
1.755	1.86293
1.76	1.93539
1.765	2.03748
1.77	2.15399
1.775	2.28586
1.78	2.44661
1.785	2.65209
1.79	2.80406
1.795	3.00118
1.8	3.23111
1.805	3.48203
1.81	3.70111
1.815	3.98567
1.82	4.25138
1.825	4.55029
1.83	4.84918
1.835	5.16136
1.84	5.50752
1.845	5.8212
1.85	6.15895
1.855	6.54154
1.86	6.91187
1.865	7.29156
1.87	7.67334
1.875	8.0648
1.88	8.42245
1.885	8.85046
1.89	9.25202
1.895	9.67001
1.9	10.0831
1.905	10.4562
1.91	10.9123
1.915	11.2508
1.92	11.7021
1.925	12.111
1.93	12.4984
1.935	12.8686
1.94	13.2637
1.945	13.6716
1.95	14.0387
1.955	14.3633
1.96	14.7197
1.965	15.0597
1.97	15.3804
1.975	15.6872
1.98	15.9745
1.985	16.2465
1.99	16.504
1.995	16.7041
2	16.9112
2.005	17.0774
2.01	17.236
2.015	17.3387
2.02	17.3815
2.025	17.4058
2.03	17.4003
2.035	17.3559
2.04	17.2636
2.045	17.1129
2.05	16.9347
2.055	16.727
2.06	16.4166
2.065	16.1768
2.07	15.8666
2.075	15.4967
2.08	15.0967
2.085	14.6775
2.09	14.2235
2.095	13.7309
2.1	13.2248
2.105	12.6996
2.11	12.1567
2.115	11.611
2.12	11.0431
2.125	10.4584
2.13	9.87059
2.135	9.30602
2.14	8.73171
2.145	8.15905
2.15	7.59537
2.155	7.05713
2.16	6.51975
2.165	6.00068
2.17	5.51171
2.175	5.04446
2.18	4.61773
2.185	4.18529
2.19	3.82562
2.195	3.45651
2.2	3.14475
2.205	2.86259
2.21	2.61635
2.215	2.38633
2.22	2.23863
2.225	2.05023
2.23	2.00253
2.235	1.91284
2.24	1.86019
2.245	1.84691
2.25	1.85456
2.255	1.89563
2.26	1.98925
2.265	2.06351
2.27	2.17687
2.275	2.33047
2.28	2.46226
2.285	2.65763
2.29	2.83802
2.295	3.07715
2.3	3.2799
2.305	3.52713
2.31	3.74911
2.315	4.01577
2.32	4.30243
2.325	4.69572
2.33	4.76421
2.335	5.15247
2.34	5.47812
2.345	5.78181
2.35	6.11374
2.355	6.42626
2.36	6.80983
2.365	7.10969
2.37	7.42542
2.375	7.78379
2.38	8.10212
2.385	8.43898
2.39	8.80203
2.395	9.13426
2.4	9.46922
2.405	9.80872
2.41	10.119
2.415	10.4466
2.42	10.7398
2.425	11.0783
2.43	11.3229
2.435	11.6336
2.44	11.9391
2.445	12.2109
2.45	12.4169
2.455	12.6914
2.46	12.9393
2.465	13.1506
2.47	13.3774
2.475	13.5974
2.48	13.8726
2.485	13.9355
2.49	14.1449
2.495	14.3028
2.5	14.4498
2.505	14.5739
2.51	14.6791
2.515	14.8146
2.52	14.7901
2.525	14.8566
2.53	14.8709
2.535	14.858
2.54	14.8048
2.545	14.7286
2.55	14.6247
2.555	14.4821
2.56	14.3023
2.565	14.0944
2.57	13.8651
2.575	13.5754
2.58	13.2939
2.585	12.9656
2.59	12.6071
2.595	12.2541
2.6	11.8243
2.605	11.3857
2.61	10.9402
2.615	10.4897
2.62	10.0072
2.625	9.52827
2.63	9.02284
2.635	8.49237
2.64	8.01069
2.645	7.52833
2.65	7.03143
2.655	6.53435
2.66	6.06052
2.665	5.63353
2.67	5.09859
2.675	4.72001
2.68	4.33187
2.685	3.94244
2.69	3.58262
2.695	3.24658
2.7	2.96173
2.705	2.70295
2.71	2.45448
2.715	2.24736
2.72	2.07663
2.725	1.90984
2.73	1.79861
2.735	1.7196
2.74	1.66209
2.745	1.6315
2.75	1.64762
2.755	1.66156
2.76	1.71641
2.765	1.773
2.77	1.87552
2.775	1.99862
2.78	2.12805
2.785	2.27729
2.79	2.46829
2.795	2.68197
2.8	2.80165
2.805	3.02148
2.81	3.24931
2.815	3.4789
2.82	3.72821
2.825	3.97856
2.83	4.26321
2.835	4.53963
2.84	4.81447
2.845	5.11336
2.85	5.42247
2.855	5.74003
2.86	6.06673
2.865	6.41823
2.87	6.73343
2.875	7.06257
2.88	7.44212
2.885	7.78579
2.89	8.24469
2.895	8.56309
2.9	8.85646
2.905	9.29343
2.91	9.59678
2.915	9.96558
2.92	10.3573
2.925	10.7465
2.93	11.0814
2.935	11.4738
2.94	11.8698
2.945	12.2182
2.95	12.5457
2.955	12.9255
2.96	13.2665
2.965	13.6036
2.97	13.9467
2.975	14.2696
2.98	14.5663
2.985	14.8509
2.99	15.1029
2.995	15.3768
3	15.5763
3.005	15.7552
3.01	15.9123
3.015	16.0474
3.02	16.1432
3.025	16.1956
3.03	16.2219
3.035	16.2111
3.04	16.167
3.045	16.0691
3.05	15.9278
3.055	15.7609
3.06	15.5519
3.065	15.3054
3.07	15.0183
3.075	14.7062
3.08	14.3445
3.085	13.9877
3.09	13.5576
3.095	13.1089
3.1	12.6457
3.105	12.1591
3.11	11.6522
3.115	11.1287
3.12	10.5725
3.125	10.0735
3.13	9.51159
3.135	8.94427
3.14	8.38599
3.145	7.8382
3.15	7.29187
3.155	6.76879
3.16	6.25734
3.165	5.78928
3.17	5.2705
3.175	4.79691
3.18	4.37328
3.185	3.95826
3.19	3.57952
3.195	3.23537
3.2	2.91182
3.205	2.62156
3.21	2.36551
3.215	2.14009
3.22	1.95612
3.225	1.80792
3.23	1.68459
3.235	1.59933
3.24	1.53368
3.245	1.50777
3.25	1.55402
3.255	1.4754
3.26	1.55446
3.265	1.64233
3.27	1.71979
3.275	1.84666
3.28	1.96071
3.285	2.09999
3.29	2.24214
3.295	2.45511
3.3	2.64675
3.305	2.8391
3.31	3.03124
3.315	3.28032
3.32	3.47594
3.325	3.78183
3.33	4.04526
3.335	4.23806
3.34	4.54949
3.345	4.79157
3.35	5.10712
3.355	5.40466
3.36	5.71019
3.365	5.99383
3.37	6.32311
3.375	6.63295
3.38	6.95967
3.385	7.265
3.39	7.59885
3.395	7.96328
3.4	8.27561
3.405	8.5684
3.41	8.89445
3.415	9.24581
3.42	9.62797
3.425	9.93232
3.43	10.1884
3.435	10.5009
3.44	10.8204
3.445	11.1088
3.45	11.4227
3.455	11.7247
3.46	12.007
3.465	12.2852
3.47	12.577
3.475	12.7966
3.48	13.0642
3.485	13.3036
3.49	13.5209
3.495	13.7408
3.5	13.9194
3.505	14.0926
3.51	14.2469
3.515	14.3815
3.52	14.3967
3.525	14.6149
3.53	14.605
3.535	14.5979
3.54	14.5693
3.545	14.5096
3.55	14.4179
3.555	14.2948
3.56	14.1417
3.565	13.9412
3.57	13.7081
3.575	13.4695
3.58	13.1708
3.585	12.8653
3.59	12.5111
3.595	12.1266
3.6	11.7322
3.605	11.3034
3.61	10.8591
3.615	10.3972
3.62	9.9277
3.625	9.44658
3.63	8.94023
3.635	8.44648
3.64	7.93019
3.645	7.42808
3.65	6.9311
3.655	6.43316
3.66	5.9498
3.665	5.49734
3.67	5.03332
3.675	4.58756
3.68	4.20667
3.685	3.76042
3.69	3.41018
3.695	3.08259
3.7	2.77515
3.705	2.48302
3.71	2.23757
3.715	2.00732
3.72	1.81769
3.725	1.69019
3.73	1.53104
3.735	1.43467
3.74	1.34857
3.745	1.30651
3.75	1.30996
3.755	1.31514
3.76	1.38733
3.765	1.38005
3.77	1.44917
3.775	1.5581
3.78	1.6745
3.785	1.80509
3.79	1.93643
3.795	2.09482
3.8	2.28274
3.805	2.46741
3.81	2.66813
3.815	2.86023
3.82	3.07147
3.825	3.32842
3.83	3.54854
3.835	3.78755
3.84	4.04801
3.845	4.31612
3.85	4.61793
3.855	4.89004
3.86	5.18258
3.865	5.48599
3.87	5.79418
3.875	6.14117
3.88	6.44798
3.885	6.75974
3.89	7.11008
3.895	7.4723
3.9	7.82192
3.905	8.15514
3.91	8.51595
3.915	8.89691
3.92	9.25062
3.925	9.57811
3.93	9.94466
3.935	10.3062
3.94	10.6611
3.945	11.0157
3.95	11.3933
3.955	11.7508
3.96	12.0358
3.965	12.374
3.97	12.7656
3.975	13.0413
3.98	13.3012
3.985	13.5989
3.99	13.8747
3.995	14.13
4	14.3404
4.005	14.5365
4.01	14.71
4.015	14.8619
4.02	14.9831
4.025	15.0576
4.03	15.1186
4.035	15.1336
4.04	15.1133
4.045	15.0625
4.05	14.9694
4.055	14.8365
4.06	14.6716
4.065	14.4692
4.07	14.2444
4.075	13.9809
4.08	13.6614
4.085	13.3165
4.09	12.9449
4.095	12.5444
4.1	12.1186
4.105	11.6731
4.11	11.2016
4.115	10.7266
4.12	10.2173
4.125	9.72133
4.13	9.20326
4.135	8.66487
4.14	8.14491
4.145	7.60741
4.15	7.08718
4.155	6.57418
4.16	6.07375
4.165	5.53532
4.17	5.1489
4.175	4.66151
4.18	4.212
4.185	3.79597
4.19	3.41278
4.195	3.06997
4.2	2.73323
4.205	2.43748
4.21	2.17598
4.215	1.93429
4.22	1.74243
4.225	1.57008
4.23	1.42265
4.235	1.32801
4.24	1.21196
4.245	1.19356
4.25	1.1353
4.255	1.14142
4.26	1.18171
4.265	1.20916
4.27	1.28559
4.275	1.36121
4.28	1.45649
4.285	1.57862
4.29	1.68891
4.295	1.85538
4.3	1.97639
4.305	2.21657
4.31	2.36937
4.315	2.53905
4.32	2.75984
4.325	2.94973
4.33	3.16226
4.335	3.39019
4.34	3.6222
4.345	3.86733
4.35	4.20033
4.355	4.40083
4.36	4.67122
4.365	4.92781
4.37	5.22114
4.375	5.54272
4.38	5.8404
4.385	6.13381
4.39	6.46255
4.395	6.77827
4.4	7.13078
4.405	7.43459
4.41	7.80008
4.415	8.15669
4.42	8.50363
4.425	8.82465
4.43	9.18673
4.435	9.52294
4.44	9.84375
4.445	10.2467
4.45	10.5746
4.455	10.8774
4.46	11.2146
4.465	11.5526
4.47	11.8598
4.475	12.1601
4.48	12.4796
4.485	12.7477
4.49	13.0346
4.495	13.2809
4.5	13.5141
4.505	13.7282
4.51	13.9141
4.515	14.0657
4.52	14.209
4.525	14.3061
4.53	14.3583
4.535	14.4569
4.54	14.4035
4.545	14.3735
4.55	14.2984
4.555	14.1916
4.56	14.0676
4.565	13.8892
4.57	13.6892
4.575	13.4116
4.58	13.1456
4.585	12.8334
4.59	12.4937
4.595	12.1152
4.6	11.7036
4.605	11.315
4.61	10.8365
4.615	10.377
4.62	9.91318
4.625	9.41823
4.63	8.89641
4.635	8.39157
4.64	7.87616
4.645	7.38065
4.65	6.8638
4.655	6.37069
4.66	5.85405
4.665	5.38873
4.67	4.93308
4.675	4.46936
4.68	4.03596
4.685	3.65132
4.69	3.26672
4.695	2.90182
4.7	2.57621
4.705	2.27796
4.71	2.01095
4.715	1.7578
4.72	1.58444
4.725	1.38559
4.73	1.21046
4.735	1.12764
4.74	1.07838
4.745	0.97997
4.75	0.92528
4.755	0.93038
4.76	0.95273
4.765	0.96248
4.77	1.03205
4.775	1.08789
4.78	1.17757
4.785	1.29479
4.79	1.37963
4.795	1.56181
4.8	1.71719
4.805	1.86668
4.81	2.00509
4.815	2.17624
4.82	2.38117
4.825	2.59004
4.83	2.78717
4.835	3.01655
4.84	3.27449
4.845	3.4836
4.85	3.73292
4.855	3.974
4.86	4.26659
4.865	4.51938
4.87	4.82458
4.875	5.12514
4.88	5.44062
4.885	5.70407
4.89	6.03226
4.895	6.35928
4.9	6.66373
4.905	7.03705
4.91	7.35038
4.915	7.6876
4.92	8.0594
4.925	8.38022
4.93	8.7081
4.935	9.09935
4.94	9.46552
4.945	9.80409
4.95	10.2287
4.955	10.526
4.96	10.8627
4.965	11.2154
4.97	11.5866
4.975	11.8991
4.98	12.2385
4.985	12.5432
4.99	12.8213
4.995	13.0833
5	13.3361
5.005	13.5648
5.01	13.7773
5.015	13.949
5.02	14.0942
5.025	14.2069
5.03	14.2659
5.035	14.3365
5.04	14.3528
5.045	14.3316
5.05	14.2685
5.055	14.1735
5.06	14.0335
5.065	13.8847
5.07	13.6642
5.075	13.4163
5.08	13.1712
5.085	12.8339
5.09	12.5005
5.095	12.1347
5.1	11.7369
5.105	11.3567
5.11	10.8808
5.115	10.4137
5.12	9.94071
5.125	9.46575
5.13	8.96193
5.135	8.42977
5.14	7.92981
5.145	7.4144
5.15	6.92361
5.155	6.42949
5.16	5.92348
5.165	5.44145
5.17	4.99182
5.175	4.51915
5.18	4.10151
5.185	3.66503
5.19	3.27693
5.195	2.86711
5.2	2.58173
5.205	2.27051
5.21	1.99046
5.215	1.73504
5.22	1.51218
5.225	1.33512
5.23	1.17265
5.235	1.05306
5.24	0.91936
5.245	0.9116
5.25	0.84269
5.255	0.84263
5.26	0.77609
5.265	0.81786
5.27	0.88372
5.275	0.93048
5.28	1.00291
5.285	1.10317
5.29	1.22722
5.295	1.33474
5.3	1.47049
5.305	1.58304
5.31	1.76511
5.315	1.90173
5.32	2.11062
5.325	2.28675
5.33	2.42464
5.335	2.69276
5.34	2.89
5.345	3.0986
5.35	3.32312
5.355	3.53508
5.36	3.81815
5.365	4.08621
5.37	4.31873
5.375	4.61748
5.38	4.8777
5.385	5.2001
5.39	5.54228
5.395	5.78764
5.4	6.08263
5.405	6.48828
5.41	6.76307
5.415	7.16567
5.42	7.53852
5.425	7.79076
5.43	8.25855
5.435	8.56333
5.44	8.92381
5.445	9.28574
5.45	9.67562
5.455	10.059
5.46	10.4251
5.465	10.7361
5.47	11.066
5.475	11.4303
5.48	11.7657
5.485	12.0813
5.49	12.3944
5.495	12.6473
5.5	12.9323
5.505	13.1543
5.51	13.3621
5.515	13.5556
5.52	13.702
5.525	13.8849
5.53	13.934
5.535	13.9485
5.54	13.9903
5.545	13.9852
5.55	13.933
5.555	13.8446
5.56	13.7154
5.565	13.5522
5.57	13.3743
5.575	13.1328
5.58	12.8299
5.585	12.5501
5.59	12.2248
5.595	11.8643
5.6	11.4481
5.605	11.0876
5.61	10.7471
5.615	10.1918
5.62	9.69605
5.625	9.23976
5.63	8.73566
5.635	8.22568
5.64	7.72517
5.645	7.23018
5.65	6.73022
5.655	6.21447
5.66	5.7068
5.665	5.22878
5.67	4.79
5.675	4.31382
5.68	3.88924
5.685	3.46862
5.69	3.06232
5.695	2.72829
5.7	2.38794
5.705	2.11481
5.71	1.77874
5.715	1.53929
5.72	1.31145
5.725	1.09889
5.73	0.97509
5.735	0.82347
5.74	0.73534
5.745	0.62799
5.75	0.57809
5.755	0.5482
5.76	0.53722
5.765	0.58607
5.77	0.62937
5.775	0.6256
5.78	0.71143
5.785	0.83097
5.79	0.95001
5.795	1.04401
5.8	1.1674
5.805	1.33357
5.81	1.4785
5.815	1.63066
5.82	1.798
5.825	1.97283
5.83	2.16388
5.835	2.37169
5.84	2.58841
5.845	2.77638
5.85	3.01775
5.855	3.26105
5.86	3.5125
5.865	3.76542
5.87	4.0144
5.875	4.31915
5.88	4.59217
5.885	4.8725
5.89	5.18591
5.895	5.46854
5.9	5.79287
5.905	6.11604
5.91	6.47304
5.915	6.77727
5.92	7.13679
5.925	7.50018
5.93	7.83803
5.935	8.21047
5.94	8.56007
5.945	8.95237
5.95	9.31192
5.955	9.69126
5.96	10.054
5.965	10.4213
5.97	10.7573
5.975	11.1339
5.98	11.4465
5.985	11.7661
5.99	12.073
5.995	12.3675
6	12.6369
6.005	12.9016
6.01	13.1341
6.015	13.2946
6.02	13.4675
6.025	13.5861
6.03	13.6828
6.035	13.7465
6.04	13.7783
6.045	13.7679
6.05	13.7282
6.055	13.6541
6.06	13.5265
6.065	13.3744
6.07	13.1602
6.075	12.9545
6.08	12.7114
6.085	12.4205
6.09	12.1074
6.095	11.744
6.1	11.3687
6.105	10.96
6.11	10.5373
6.115	10.0933
6.12	9.6459
6.125	9.15197
6.13	8.6176
6.135	8.1927
6.14	7.73194
6.145	7.1852
6.15	6.65905
6.155	6.16393
6.16	5.67842
6.165	5.20392
6.17	4.72538
6.175	4.26213
6.18	3.82546
6.185	3.42488
6.19	3.0228
6.195	2.65987
6.2	2.30759
6.205	1.98731
6.21	1.68316
6.215	1.44144
6.22	1.21246
6.225	1.01256
6.23	0.84002
6.235	0.70861
6.24	0.54424
6.245	0.43928
6.25	0.41866
6.255	0.41426
6.26	0.39443
6.265	0.37643
6.27	0.39811
6.275	0.4538
6.28	0.53257
6.285	0.6064
6.29	0.6883
6.295	0.80243
6.3	0.91041
6.305	1.04265
6.31	1.1859
6.315	1.34107
6.32	1.49052
6.325	1.65575
6.33	1.85152
6.335	2.04952
6.34	2.23844
6.345	2.41724
6.35	2.69028
6.355	2.87284
6.36	3.08361
6.365	3.35092
6.37	3.60561
6.375	3.87745
6.38	4.1397
6.385	4.4367
6.39	4.77775
6.395	5.07304
6.4	5.30323
6.405	5.64577
6.41	6.00941
6.415	6.34803
6.42	6.6834
6.425	7.0233
6.43	7.40133
6.435	7.77497
6.44	8.13021
6.445	8.45328
6.45	8.90565
6.455	9.18651
6.46	9.58346
6.465	9.95952
6.47	10.3278
6.475	10.6765
6.48	11.0238
6.485	11.3483
6.49	11.6602
6.495	11.9596
6.5	12.2533
6.505	12.472
6.51	12.6996
6.515	12.9175
6.52	13.0819
6.525	13.2229
6.53	13.2959
6.535	13.3872
6.54	13.4335
6.545	13.4276
6.55	13.3858
6.555	13.3215
6.56	13.174
6.565	13.0539
6.57	12.847
6.575	12.6304
6.58	12.3955
6.585	12.101
6.59	11.7806
6.595	11.4338
6.6	11.0746
6.605	10.6655
6.61	10.2669
6.615	9.80286
6.62	9.34755
6.625	8.86471
6.63	8.39802
6.635	7.8816
6.64	7.39599
6.645	6.88878
6.65	6.40927
6.655	5.91257
6.66	5.41515
6.665	4.94941
6.67	4.47947
6.675	3.9943
6.68	3.59034
6.685	3.18194
6.69	2.81494
6.695	2.39987
6.7	2.06454
6.705	1.77176
6.71	1.49984
6.715	1.20928
6.72	0.98893
6.725	0.784
6.73	0.62721
6.735	0.47276
6.74	0.35696
6.745	0.27622
6.75	0.21723
6.755	0.15102
6.76	0.17448
6.765	0.15837
6.77	0.19456
6.775	0.24017
6.78	0.29473
6.785	0.35847
6.79	0.46874
6.795	0.59371
6.8	0.6962
6.805	0.83516
6.81	0.94936
6.815	1.09466
6.82	1.2453
6.825	1.4083
6.83	1.55213
6.835	1.79785
6.84	1.9492
6.845	2.13588
6.85	2.34905
6.855	2.58832
6.86	2.82244
6.865	3.06851
6.87	3.30877
6.875	3.5587
6.88	3.85303
6.885	4.10011
6.89	4.39786
6.895	4.70783
6.9	5.01277
6.905	5.32846
6.91	5.65138
6.915	5.99709
6.92	6.35113
6.925	6.71599
6.93	7.0135
6.935	7.41998
6.94	7.77696
6.945	8.08753
6.95	8.56086
6.955	8.91934
6.96	9.32156
6.965	9.65444
6.97	10.0207
6.975	10.3869
6.98	10.7556
6.985	11.0754
6.99	11.3707
6.995	11.6908
7	11.9685
7.005	12.2242
7.01	12.4727
7.015	12.6557
7.02	12.8257
7.025	12.9654
7.03	13.0976
7.035	13.1655
7.04	13.1997
7.045	13.2055
7.05	13.1792
7.055	13.109
7.06	13.0033
7.065	12.8627
7.07	12.6662
7.075	12.4609
7.08	12.223
7.085	11.9354
7.09	11.6044
7.095	11.2747
7.1	10.913
7.105	10.5104
7.11	10.0039
7.115	9.65996
7.12	9.2551
7.125	8.7696
7.13	8.26296
7.135	7.78223
7.14	7.29091
7.145	6.79938
7.15	6.30241
7.155	5.79543
7.16	5.32589
7.165	4.85483
7.17	4.38391
7.175	3.91216
7.18	3.48896
7.185	3.10378
7.19	2.68847
7.195	2.30649
7.2	1.96348
7.205	1.64535
7.21	1.35414
7.215	1.09602
7.22	0.84304
7.225	0.71998
7.23	0.50059
7.235	0.31375
7.24	0.15978
7.245	0.12346
7.25	0.08351
7.255	0.01102
7.26	-0.07987
7.265	-0.06724
7.27	-0.02486
7.275	0.00345
7.28	0.05533
7.285	0.11331
7.29	0.2015
7.295	0.29783
7.3	0.40128
7.305	0.51964
7.31	0.65517
7.315	0.79264
7.32	0.93865
7.325	1.10313
7.33	1.26407
7.335	1.4454
7.34	1.64574
7.345	1.82475
7.35	2.05411
7.355	2.25969
7.36	2.46214
7.365	2.69993
7.37	2.95968
7.375	3.19172
7.38	3.5152
7.385	3.70136
7.39	4.03724
7.395	4.30642
7.4	4.6416
7.405	4.93343
7.41	5.25088
7.415	5.57951
7.42	5.93758
7.425	6.30419
7.43	6.65673
7.435	7.00732
7.44	7.39443
7.445	7.79978
7.45	8.26761
7.455	8.49145
7.46	8.85398
7.465	9.2595
7.47	9.63027
7.475	9.9924
7.48	10.3347
7.485	10.6877
7.49	11.0078
7.495	11.2918
7.5	11.565
7.505	11.8721
7.51	12.0563
7.515	12.2795
7.52	12.4561
7.525	12.605
7.53	12.7205
7.535	12.8152
7.54	12.8484
7.545	12.8823
7.55	12.8215
7.555	12.7698
7.56	12.6798
7.565	12.5403
7.57	12.341
7.575	12.1629
7.58	11.9474
7.585	11.6577
7.59	11.3663
7.595	11.0318
7.6	10.669
7.605	10.3675
7.61	9.9033
7.615	9.44444
7.62	9.01831
7.625	8.56532
7.63	8.08802
7.635	7.60821
7.64	7.11875
7.645	6.61721
7.65	6.14178
7.655	5.70594
7.66	5.15473
7.665	4.69441
7.67	4.24904
7.675	3.78804
7.68	3.35091
7.685	2.9165
7.69	2.54399
7.695	2.17352
7.7	1.8207
7.705	1.49154
7.71	1.198
7.715	0.93123
7.72	0.67784
7.725	0.47402
7.73	0.3011
7.735	0.13525
7.74	-0.01157
7.745	-0.07583
7.75	-0.15382
7.755	-0.22241
7.76	-0.22332
7.765	-0.24908
7.77	-0.20595
7.775	-0.20203
7.78	-0.14202
7.785	-0.08959
7.79	0.01894
7.795	0.08491
7.8	0.1865
7.805	0.34457
7.81	0.48213
7.815	0.55362
7.82	0.7208
7.825	0.8693
7.83	1.06779
7.835	1.22674
7.84	1.39758
7.845	1.56087
7.85	1.78328
7.855	1.95891
7.86	2.23823
7.865	2.46555
7.87	2.63223
7.875	2.94672
7.88	3.18743
7.885	3.47171
7.89	3.7552
7.895	4.04135
7.9	4.34225
7.905	4.65247
7.91	4.9922
7.915	5.31131
7.92	5.6679
7.925	6.06475
7.93	6.38147
7.935	6.73099
7.94	7.1581
7.945	7.53439
7.95	7.89113
7.955	8.27522
7.96	8.65935
7.965	9.07513
7.97	9.41986
7.975	9.79057
7.98	10.1433
7.985	10.4982
7.99	10.8274
7.995	11.1307
8	11.4297
8.005	11.6744
8.01	11.9109
8.015	12.118
8.02	12.3027
8.025	12.448
8.03	12.566
8.035	12.6486
8.04	12.6947
8.045	12.6985
8.05	12.6874
8.055	12.6205
8.06	12.5199
8.065	12.3889
8.07	12.2175
8.075	12.0235
8.08	11.7875
8.085	11.5249
8.09	11.2236
8.095	10.8977
8.1	10.5129
8.105	10.1688
8.11	9.78381
8.115	9.33246
8.12	8.88835
8.125	8.45215
8.13	7.98045
8.135	7.50985
8.14	7.02618
8.145	6.51675
8.15	6.04414
8.155	5.55444
8.16	5.07156
8.165	4.59788
8.17	4.12766
8.175	3.67521
8.18	3.27962
8.185	2.83439
8.19	2.39884
8.195	2.05758
8.2	1.70251
8.205	1.40566
8.21	1.10338
8.215	0.79444
8.22	0.54833
8.225	0.37978
8.23	0.15261
8.235	-0.02037
8.24	-0.12724
8.245	-0.24312
8.25	-0.32364
8.255	-0.39261
8.26	-0.40217
8.265	-0.43491
8.27	-0.42707
8.275	-0.38071
8.28	-0.35834
8.285	-0.29662
8.29	-0.22513
8.295	-0.12559
8.3	-0.03123
8.305	0.13523
8.31	0.15746
8.315	0.32279
8.32	0.47925
8.325	0.61769
8.33	0.78875
8.335	0.94067
8.34	1.10666
8.345	1.30779
8.35	1.47949
8.355	1.6882
8.36	1.98192
8.365	2.15277
8.37	2.36315
8.375	2.64382
8.38	2.87062
8.385	3.15635
8.39	3.44448
8.395	3.72832
8.4	4.02009
8.405	4.34339
8.41	4.63
8.415	5.02594
8.42	5.41461
8.425	5.7034
8.43	6.0922
8.435	6.44152
8.44	6.8059
8.445	7.25036
8.45	7.61827
8.455	8.00515
8.46	8.41748
8.465	8.74413
8.47	9.11907
8.475	9.50487
8.48	9.85797
8.485	10.2073
8.49	10.5267
8.495	10.8495
8.5	11.1402
8.505	11.4812
8.51	11.638
8.515	11.8188
8.52	11.9989
8.525	12.1967
8.53	12.3554
8.535	12.4137
8.54	12.4397
8.545	12.454
8.55	12.4537
8.555	12.4106
8.56	12.2969
8.565	12.1733
8.57	11.9549
8.575	11.8752
8.58	11.6061
8.585	11.3689
8.59	11.0403
8.595	10.7174
8.6	10.4046
8.605	10.0131
8.61	9.63179
8.615	9.18274
8.62	8.75407
8.625	8.31017
8.63	7.86022
8.635	7.36128
8.64	6.88764
8.645	6.41192
8.65	5.89501
8.655	5.45859
8.66	4.94269
8.665	4.46052
8.67	3.9863
8.675	3.59129
8.68	3.09979
8.685	2.68969
8.69	2.30147
8.695	1.95066
8.7	1.57593
8.705	1.23565
8.71	0.95082
8.715	0.66746
8.72	0.41095
8.725	0.19724
8.73	0.01514
8.735	-0.15349
8.74	-0.30298
8.745	-0.41806
8.75	-0.49958
8.755	-0.57301
8.76	-0.6169
8.765	-0.62524
8.77	-0.57118
8.775	-0.61703
8.78	-0.58948
8.785	-0.52016
8.79	-0.42738
8.795	-0.34248
8.8	-0.28063
8.805	-0.15871
8.81	-0.04438
8.815	0.08213
8.82	0.2184
8.825	0.36376
8.83	0.52538
8.835	0.70518
8.84	0.86572
8.845	1.04045
8.85	1.26173
8.855	1.42885
8.86	1.66235
8.865	1.88067
8.87	2.0984
8.875	2.32811
8.88	2.58459
8.885	2.87043
8.89	3.13379
8.895	3.40061
8.9	3.805
8.905	4.00986
8.91	4.37481
8.915	4.72633
8.92	5.06015
8.925	5.42929
8.93	5.78745
8.935	6.15223
8.94	6.57084
8.945	6.97428
8.95	7.34886
8.955	7.75395
8.96	8.13613
8.965	8.5425
8.97	8.93975
8.975	9.31203
8.98	9.71998
8.985	10.0399
8.99	10.3643
8.995	10.6936
9	11.0069
9.005	11.2586
9.01	11.5144
9.015	11.748
9.02	11.9443
9.025	12.1684
9.03	12.2203
9.035	12.296
9.04	12.3579
9.045	12.3824
9.05	12.3559
9.055	12.301
9.06	12.2168
9.065	12.0981
9.07	11.9225
9.075	11.729
9.08	11.4987
9.085	11.2494
9.09	10.9636
9.095	10.5973
9.1	10.3104
9.105	9.94322
9.11	9.47941
9.115	9.0628
9.12	8.6377
9.125	8.17836
9.13	7.72503
9.135	7.24698
9.14	6.77086
9.145	6.26146
9.15	5.8002
9.155	5.26695
9.16	4.80056
9.165	4.3289
9.17	3.86725
9.175	3.40445
9.18	3.01383
9.185	2.55042
9.19	2.16284
9.195	1.74682
9.2	1.35713
9.205	1.10356
9.21	0.7755
9.215	0.49318
9.22	0.22552
9.225	-0.01855
9.23	-0.18023
9.235	-0.37056
9.24	-0.50314
9.245	-0.62198
9.25	-0.69485
9.255	-0.79641
9.26	-0.80996
9.265	-0.86349
9.27	-0.83607
9.275	-0.8063
9.28	-0.78331
9.285	-0.74302
9.29	-0.68342
9.295	-0.6041
9.3	-0.51065
9.305	-0.4305
9.31	-0.28897
9.315	-0.18519
9.32	0.01409
9.325	0.12175
9.33	0.22746
9.335	0.40257
9.34	0.57603
9.345	0.75742
9.35	0.93701
9.355	1.13372
9.36	1.35514
9.365	1.56243
9.37	1.80337
9.375	2.01168
9.38	2.30839
9.385	2.55165
9.39	2.8258
9.395	3.12025
9.4	3.39667
9.405	3.72525
9.41	4.0545
9.415	4.39405
9.42	4.76283
9.425	5.1763
9.43	5.67399
9.435	5.88971
9.44	6.27307
9.445	6.65287
9.45	7.05173
9.455	7.48227
9.46	7.80577
9.465	8.25578
9.47	8.66923
9.475	9.02384
9.48	9.47888
9.485	9.73025
9.49	10.0789
9.495	10.4214
9.5	10.7362
9.505	11.0246
9.51	11.2308
9.515	11.4645
9.52	11.6857
9.525	11.8155
9.53	11.9333
9.535	12.0942
9.54	12.1402
9.545	12.1351
9.55	12.1444
9.555	12.0825
9.56	12.0041
9.565	11.8841
9.57	11.74
9.575	11.5307
9.58	11.3366
9.585	11.1852
9.59	10.748
9.595	10.4784
9.6	10.1807
9.605	9.82608
9.61	9.40711
9.615	9.01549
9.62	8.59323
9.625	8.16996
9.63	7.69274
9.635	7.22888
9.64	6.76365
9.645	6.27337
9.65	5.8053
9.655	5.32311
9.66	4.80954
9.665	4.37665
9.67	3.90518
9.675	3.44365
9.68	2.98692
9.685	2.52695
9.69	2.20231
9.695	1.79261
9.7	1.47441
9.705	1.08495
9.71	0.74103
9.715	0.47013
9.72	0.21377
9.725	-0.01483
9.73	-0.20739
9.735	-0.41006
9.74	-0.56334
9.745	-0.69605
9.75	-0.80337
9.755	-0.88646
9.76	-0.93236
9.765	-0.94727
9.77	-0.95353
9.775	-1.00295
9.78	-0.98945
9.785	-0.89513
9.79	-0.8689
9.795	-0.74565
9.8	-0.71852
9.805	-0.63584
9.81	-0.51149
9.815	-0.37413
9.82	-0.29055
9.825	-0.13205
9.83	0.01372
9.835	0.17106
9.84	0.31793
9.845	0.50654
9.85	0.6778
9.855	0.84198
9.86	1.09551
9.865	1.29344
9.87	1.49921
9.875	1.71498
9.88	1.97828
9.885	2.23902
9.89	2.52039
9.895	2.77691
9.9	3.10804
9.905	3.41484
9.91	3.7804
9.915	4.04825
9.92	4.44263
9.925	4.76572
9.93	5.13535
9.935	5.52084
9.94	5.91558
9.945	6.29494
9.95	6.695
9.955	7.08332
9.96	7.54221
9.965	7.87226
9.97	8.27876
9.975	8.65249
9.98	9.02811
9.985	9.42269
9.99	9.78454
9.995	10.0335
10	10.3556
10.005	10.6492
10.01	10.9133
10.015	11.1409
10.02	11.3354
10.025	11.5075
10.03	11.6257
10.035	11.7231
10.04	11.7921
10.045	11.8245
10.05	11.8209
10.055	11.7562
10.06	11.6667
10.065	11.5649
10.07	11.4247
10.075	11.2658
10.08	11.0312
10.085	10.7783
10.09	10.5204
10.095	10.2104
10.1	9.87234
10.105	9.49702
10.11	9.14426
10.115	8.60815
10.12	8.38031
10.125	7.88676
10.13	7.40144
10.135	6.94264
10.14	6.48941
10.145	6.00496
10.15	5.52734
10.155	5.08648
10.16	4.59202
10.165	4.08714
10.17	3.65845
10.175	3.18256
10.18	2.7282
10.185	2.30249
10.19	1.9339
10.195	1.54859
10.2	1.18599
10.205	0.85952
10.21	0.57314
10.215	0.2378
10.22	-0.01586
10.225	-0.21038
10.23	-0.44756
10.235	-0.61762
10.24	-0.76281
10.245	-0.92824
10.25	-1.03007
10.255	-1.05691
10.26	-1.17108
10.265	-1.20448
10.27	-1.18854
10.275	-1.15484
10.28	-1.17434
10.285	-1.14607
10.29	-1.07709
10.295	-1.06441
10.3	-0.93347
10.305	-0.84127
10.31	-0.72586
10.315	-0.624
10.32	-0.50968
10.325	-0.37111
10.33	-0.2374
10.335	-0.08315
10.34	0.09174
10.345	0.24882
10.35	0.42102
10.355	0.61133
10.36	0.82243
10.365	1.0545
10.37	1.34055
10.375	1.48444
10.38	1.70855
10.385	1.98088
10.39	2.25952
10.395	2.5033
10.4	2.86438
10.405	3.26027
10.41	3.43654
10.415	3.7609
10.42	4.15038
10.425	4.54282
10.43	4.91221
10.435	5.27088
10.44	5.67297
10.445	6.08707
10.45	6.52141
10.455	6.88197
10.46	7.26991
10.465	7.69598
10.47	8.08189
10.475	8.48288
10.48	8.83864
10.485	9.18742
10.49	9.56161
10.495	9.87007
10.5	10.1686
10.505	10.477
10.51	10.7099
10.515	10.9454
10.52	11.1567
10.525	11.3043
10.53	11.4426
10.535	11.5509
10.54	11.6161
10.545	11.661
10.55	11.692
10.555	11.6485
10.56	11.5852
10.565	11.4434
10.57	11.34
10.575	11.1904
10.58	10.9284
10.585	10.7146
10.59	10.4291
10.595	10.1055
10.6	9.77868
10.605	9.45823
10.61	9.01009
10.615	8.63926
10.62	8.23463
10.625	7.79663
10.63	7.35912
10.635	6.88376
10.64	6.40942
10.645	5.93556
10.65	5.45866
10.655	4.97889
10.66	4.50602
10.665	4.0414
10.67	3.62212
10.675	3.04447
10.68	2.64484
10.685	2.25406
10.69	1.82659
10.695	1.42268
10.7	1.1103
10.705	0.72925
10.71	0.41923
10.715	0.14129
10.72	-0.1301
10.725	-0.33184
10.73	-0.59262
10.735	-0.78902
10.74	-0.9258
10.745	-1.07714
[truncated: 8,651 more rows]
