# Supplementary material for: Numerical study on the hydrodynamics of thunniform bio-inspired swimming under self-propulsion
Source: PLoS One. 2017 Mar 31;12(3):e0174740. doi: 10.1371/journal.pone.0174740 (PMC5375146; doi:10.1371/journal.pone.0174740)
Supplement: S5 Spreadsheet — (XLS) [file pone.0174740.s005.xls]

## Sheet: Sheet1
t/T	Fl of Front body	Fl of Rear body	Fl of Caudal fin		t/T	FY of Front body	FY of Rear body	FY of Caudal fin		t/T	MZ of Front body	MZ of Rear body	MZ of Caudal fin
49.005	-12.2363	-1.26267	18.4087		49.005	18.1418	-5.37433	-34.5161		49.005	3.4266	-5.33789	-44.6073
49.01	-12.2894	-1.36017	18.8804		49.01	18.5224	-4.9589	-35.2614		49.01	3.49523	-4.98864	-45.5415
49.015	-12.3536	-1.45747	19.2949		49.015	18.9568	-4.48773	-35.9441		49.015	3.57018	-4.58444	-46.3909
49.02	-12.417	-1.52733	19.6784		49.02	19.2707	-4.05141	-36.6124		49.02	3.63764	-4.21358	-47.217
49.025	-12.4672	-1.58766	20.0226		49.025	19.5554	-3.61552	-37.2517		49.025	3.70764	-3.84137	-48.0025
49.03	-12.5067	-1.63926	20.3206		49.03	19.8624	-3.15327	-37.8471		49.03	3.76123	-3.44341	-48.7271
49.035	-12.5521	-1.67806	20.5797		49.035	20.2762	-2.68602	-38.4212		49.035	3.83073	-3.04486	-49.421
49.04	-12.6028	-1.70153	20.7807		49.04	20.482	-2.22663	-38.9321		49.04	3.88038	-2.64587	-50.0317
49.045	-12.6303	-1.69537	20.933		49.045	20.6713	-1.7641	-39.4072		49.045	3.93163	-2.24313	-50.5936
49.05	-12.6469	-1.68897	21.0383		49.05	20.9357	-1.29498	-39.8444		49.05	3.97068	-1.83555	-51.1054
49.055	-12.6739	-1.68214	21.0869		49.055	21.2471	-0.8124	-40.2218		49.055	4.01956	-1.41686	-51.5388
49.06	-12.6904	-1.64728	21.1029		49.06	21.3248	-0.37016	-40.5941		49.06	4.0505	-1.02753	-51.9662
49.065	-12.7026	-1.58892	21.0599		49.065	21.4698	0.09955	-40.8907		49.065	4.08407	-0.61698	-52.2935
49.07	-12.7096	-1.52189	20.9348		49.07	21.7107	0.57016	-41.0781		49.07	4.10783	-0.2036	-52.4862
49.075	-12.7138	-1.43455	20.7817		49.075	21.7992	1.03788	-41.261		49.075	4.12827	0.21402	-52.6717
49.08	-12.6882	-1.37685	20.5799		49.08	21.7893	1.47126	-41.3676		49.08	4.14273	0.60326	-52.7597
49.085	-12.6927	-1.27192	20.3294		49.085	21.8339	1.94456	-41.471		49.085	4.14501	1.02845	-52.848
49.09	-12.6765	-1.12732	20.028		49.09	22.0137	2.42673	-41.489		49.09	4.1561	1.45567	-52.8285
49.095	-12.6512	-1.01182	19.678		49.095	22.0095	2.84775	-41.444		49.095	4.16162	1.82927	-52.7319
49.1	-12.6149	-0.86666	19.297		49.1	21.8345	3.31192	-41.3803		49.1	4.15252	2.25981	-52.6127
49.105	-12.5808	-0.69499	18.8309		49.105	21.8412	3.75658	-41.1528		49.105	4.13869	2.66247	-52.2938
49.11	-12.5497	-0.53654	18.3474		49.11	21.8552	4.19537	-40.9256		49.11	4.12255	3.0605	-51.9765
49.115	-12.4941	-0.37369	17.8281		49.115	21.5794	4.59023	-40.635		49.115	4.09117	3.42917	-51.5824
49.12	-12.436	-0.16989	17.2641		49.12	21.402	5.01891	-40.2598		49.12	4.06079	3.83143	-51.0868
49.125	-12.3866	-0.0104	16.6749		49.125	21.3901	5.44773	-39.8341		49.125	4.02956	4.21982	-50.5298
49.13	-12.3297	0.18872	16.0508		49.13	21.0678	5.81963	-39.343		49.13	3.97492	4.57204	-49.8958
49.135	-12.2639	0.38581	15.3986		49.135	20.781	6.21485	-38.7845		49.135	3.93933	4.94163	-49.1788
49.14	-12.2	0.59318	14.7214		49.14	20.5674	6.58949	-38.1539		49.14	3.88146	5.294	-48.3769
49.145	-12.1209	0.85137	14.0315		49.145	20.2093	7.02496	-37.4889		49.145	3.81156	5.71402	-47.5365
49.15	-12.0409	1.04368	13.3211		49.15	19.8499	7.31444	-36.735		49.15	3.74903	5.9882	-46.5855
49.155	-11.9677	1.26197	12.5911		49.155	19.4428	7.66304	-35.9046		49.155	3.66718	6.32735	-45.5427
49.16	-11.8922	1.47193	11.8524		49.16	19.1011	7.9952	-35.046		49.16	3.59306	6.64408	-44.468
49.165	-11.8081	1.67768	11.1076		49.165	18.6211	8.29206	-34.111		49.165	3.50233	6.93898	-43.3018
49.17	-11.7139	1.90676	10.361		49.17	18.1065	8.59519	-33.1037		49.17	3.4093	7.23643	-42.0454
49.175	-11.646	2.13563	9.63313		49.175	17.7598	8.95064	-32.1022		49.175	3.33052	7.57405	-40.7982
49.18	-11.5524	2.34729	8.88521		49.18	17.1145	9.18101	-30.9401		49.18	3.21514	7.8137	-39.3536
49.185	-11.4838	2.53958	8.16771		49.185	16.5519	9.48061	-29.8179		49.185	3.12336	8.10794	-37.9604
49.19	-11.3399	2.79583	7.45545		49.19	15.9701	9.69915	-28.6615		49.19	3.00091	8.33681	-36.5255
49.195	-11.3175	2.94463	6.75179		49.195	15.4073	9.96827	-27.3572		49.195	2.88405	8.60258	-34.9031
49.2	-11.2274	3.16153	6.08011		49.2	14.7328	10.1674	-26.082		49.2	2.7572	8.81359	-33.319
49.205	-11.1395	3.40128	5.42428		49.205	14.0695	10.3952	-24.7911		49.205	2.63895	9.04233	-31.7152
49.21	-11.0688	3.56282	4.79652		49.21	13.3957	10.5553	-23.4879		49.21	2.50173	9.21875	-30.0963
49.215	-10.997	3.72987	4.19322		49.215	12.834	10.7986	-22.2232		49.215	2.38342	9.45897	-28.522
49.22	-10.8993	3.88815	3.63903		49.22	12.0751	10.9223	-20.7888		49.22	2.23907	9.60322	-26.7353
49.225	-10.8376	4.05117	3.11266		49.225	11.3501	11.108	-19.3874		49.225	2.10987	9.79696	-24.9871
49.23	-10.7694	4.19163	2.61627		49.23	10.7129	11.2849	-17.9982		49.23	1.9772	9.97944	-23.2511
49.235	-10.7064	4.33856	2.15917		49.235	9.96678	11.4237	-16.6108		49.235	1.83639	10.1284	-21.5163
49.24	-10.6499	4.44728	1.74057		49.24	9.12182	11.4895	-15.2661		49.24	1.68632	10.2183	-19.8295
49.245	-10.6002	4.56446	1.36153		49.245	8.5692	11.6947	-13.8956		49.245	1.56017	10.4204	-18.1083
49.25	-10.5464	4.63383	1.0168		49.25	7.87873	11.7307	-12.5461		49.25	1.41116	10.4714	-16.4114
49.255	-10.5075	4.82871	0.72702		49.255	7.14661	11.95	-11.0912		49.255	1.29506	10.6875	-14.5777
49.26	-10.4692	4.85543	0.45282		49.26	6.28596	11.931	-9.8345		49.26	1.1434	10.6951	-12.9902
49.265	-10.4373	4.89672	0.22724		49.265	5.57888	11.9987	-8.54734		49.265	0.99955	10.774	-11.3621
49.27	-10.3924	4.95493	0.03952		49.27	5.13892	12.1463	-7.23576		49.27	0.87306	10.9131	-9.69873
49.275	-10.3648	5.01403	-0.11071		49.275	4.42459	12.2315	-6.02353		49.275	0.74647	11.0047	-8.16013
49.28	-10.3399	5.00889	-0.22758		49.28	3.53176	12.2505	-4.85021		49.28	0.62574	11.0381	-6.66427
49.285	-10.3148	5.02258	-0.30437		49.285	2.96005	12.2938	-3.6404		49.285	0.49652	11.0861	-5.12065
49.29	-10.2982	5.03522	-0.34535		49.29	2.52659	12.397	-2.47972		49.29	0.37391	11.1817	-3.63566
49.295	-10.271	5.01447	-0.33787		49.295	1.78645	12.4133	-1.40311		49.295	0.25907	11.2076	-2.25494
49.3	-10.2797	4.99111	-0.32954		49.3	1.04388	12.4337	-0.25087		49.3	0.1503	11.2353	-0.77626
49.305	-10.2697	4.95152	-0.27596		49.305	0.54167	12.4753	0.7271		49.305	0.03334	11.2756	0.48529
49.31	-10.2811	4.92407	-0.18521		49.31	0.04947	12.54	1.77523		49.31	-0.07608	11.3349	1.83806
49.315	-10.266	4.84722	-0.06549		49.315	-0.58982	12.5218	2.78776		49.315	-0.1759	11.3235	3.14404
49.32	-10.2796	4.77899	0.06971		49.32	-1.21417	12.5211	3.64698		49.32	-0.27438	11.3267	4.26079
49.325	-10.2846	4.70892	0.2528		49.325	-1.65484	12.5987	4.60613		49.325	-0.37183	11.3951	5.50586
49.33	-10.3029	4.61546	0.44413		49.33	-2.11491	12.5765	5.46858		49.33	-0.4639	11.3741	6.62836
49.335	-10.2997	4.51284	0.67608		49.335	-2.74637	12.594	6.39776		49.335	-0.55066	11.3928	7.8382
49.34	-10.3279	4.40556	0.9371		49.34	-3.23753	12.6135	7.29013		49.34	-0.63518	11.4112	9.00116
49.345	-10.3382	4.28971	1.18737		49.345	-3.74849	12.5591	8.04473		49.345	-0.73083	11.3619	9.99151
49.35	-10.3633	4.13312	1.48984		49.35	-4.24861	12.5342	8.88659		49.35	-0.81587	11.3407	11.0945
49.355	-10.366	4.03458	1.81984		49.355	-4.67442	12.5346	9.7116		49.355	-0.89375	11.3379	12.1776
49.36	-10.4258	3.83636	2.15891		49.36	-5.14153	12.4446	10.5124		49.36	-0.97372	11.2599	13.2312
49.365	-10.4336	3.70419	2.5315		49.365	-5.68423	12.3961	11.2885		49.365	-1.05487	11.2223	14.251
49.37	-10.4674	3.52473	2.93324		49.37	-6.12097	12.3459	12.1091		49.37	-1.13451	11.1792	15.3283
49.375	-10.5075	3.34874	3.34068		49.375	-6.53707	12.2872	12.913		49.375	-1.21245	11.1243	16.391
49.38	-10.5641	3.17937	3.76154		49.38	-7.05564	12.192	13.656		49.38	-1.2904	11.0432	17.3707
49.385	-10.588	3.00283	4.19322		49.385	-7.54115	12.065	14.3808		49.385	-1.36742	10.9348	18.3284
49.39	-10.6294	2.82542	4.67634		49.39	-7.90941	11.9986	15.2299		49.39	-1.44479	10.8784	19.446
49.395	-10.6777	2.614	5.15849		49.395	-8.3229	11.8459	15.9427		49.395	-1.51765	10.7461	20.3938
49.4	-10.7146	2.43506	5.68495		49.4	-8.89218	11.7292	16.7963		49.4	-1.59582	10.653	21.5182
49.405	-10.7662	2.23219	6.21622		49.405	-9.31848	11.5538	17.585		49.405	-1.67168	10.501	22.5629
49.41	-10.8035	2.057	6.76529		49.41	-9.72859	11.4005	18.373		49.41	-1.75596	10.3775	23.6048
49.415	-10.8801	1.79849	7.31513		49.415	-10.2053	11.1803	19.1576		49.415	-1.83653	10.1825	24.6436
49.42	-10.9529	1.60791	7.92116		49.42	-10.6392	11.0032	20.0612		49.42	-1.91203	10.038	25.8313
49.425	-10.9974	1.4258	8.53803		49.425	-11.0777	10.8076	20.933		49.425	-1.99219	9.87834	26.9776
49.43	-11.0545	1.20195	9.11233		49.43	-11.6604	10.5997	21.7149		49.43	-2.08374	9.71088	28.014
49.435	-11.1186	0.99124	9.73324		49.435	-12.1124	10.3253	22.5631		49.435	-2.16908	9.47939	29.1311
49.44	-11.1881	0.78568	10.3672		49.44	-12.4597	10.0814	23.4453		49.44	-2.2556	9.27431	30.2912
49.445	-11.2575	0.5848	11.0157		49.445	-12.9299	9.80427	24.3491		49.445	-2.33851	9.04287	31.4723
49.45	-11.3011	0.4405	11.6277		49.45	-13.531	9.50962	25.1637		49.45	-2.42749	8.80234	32.5416
49.455	-11.4121	0.17366	12.2735		49.455	-13.9683	9.16906	26.0258		49.455	-2.51862	8.51132	33.6715
49.46	-11.4672	0.02645	12.9234		49.46	-14.2782	8.89859	26.9362		49.46	-2.60721	8.28819	34.8567
49.465	-11.5442	-0.17008	13.557		49.465	-14.783	8.54778	27.7828		49.465	-2.69262	7.99464	35.9617
49.47	-11.6183	-0.3202	14.1795		49.47	-15.3661	8.183	28.6333		49.47	-2.77921	7.69186	37.0654
49.475	-11.6974	-0.50556	14.7856		49.475	-15.6964	7.82336	29.4561		49.475	-2.86388	7.38928	38.1328
49.48	-11.7678	-0.65839	15.4072		49.48	-16.0675	7.47954	30.3361		49.48	-2.95639	7.10059	39.2678
49.485	-11.8423	-0.80412	15.9962		49.485	-16.552	7.08095	31.1617		49.485	-3.0321	6.76736	40.3288
49.49	-11.9197	-0.94913	16.574		49.49	-17.0728	6.67346	31.9945		49.49	-3.1201	6.42572	41.3946
49.495	-11.9901	-1.08043	17.0844		49.495	-17.4205	6.27539	32.7366		49.495	-3.20669	6.08991	42.3433
49.5	-12.0564	-1.19345	17.6007		49.5	-17.7496	5.87371	33.5181		49.5	-3.28823	5.75064	43.3342
49.505	-12.1308	-1.30024	18.0963		49.505	-18.1695	5.45098	34.2867		49.505	-3.36175	5.39288	44.3045
49.51	-12.1931	-1.40122	18.5553		49.51	-18.5777	5.00574	35.0188		49.51	-3.42998	5.01572	45.2228
49.515	-12.258	-1.466	18.972		49.515	-18.9585	4.57283	35.717		49.515	-3.51177	4.64907	46.0933
49.52	-12.3197	-1.53545	19.3479		49.52	-19.2225	4.12829	36.3721		49.52	-3.57498	4.2684	46.9048
49.525	-12.3726	-1.60021	19.6861		49.525	-19.584	3.68938	37.0102		49.525	-3.64468	3.89319	47.6897
49.53	-12.4445	-1.60663	20.006		49.53	-19.9404	3.23368	37.6812		49.53	-3.70205	3.51085	48.511
49.535	-12.4794	-1.68038	20.236		49.535	-20.2361	2.7819	38.1738		49.535	-3.76471	3.11448	49.105
49.54	-12.5272	-1.69794	20.4199		49.54	-20.4985	2.29601	38.6506		49.54	-3.82357	2.69613	49.6754
49.545	-12.5616	-1.68	20.5786		49.545	-20.6794	1.86547	39.1343		49.545	-3.86734	2.32247	50.2503
49.55	-12.5908	-1.66456	20.6847		49.55	-20.9204	1.37946	39.5595		49.55	-3.909	1.89782	50.7485
49.555	-12.6218	-1.64169	20.7418		49.555	-21.1812	0.90295	39.9581		49.555	-3.94798	1.48091	51.2105
49.56	-12.6432	-1.59141	20.7453		49.56	-21.3411	0.42613	40.2929		49.56	-3.98434	1.06122	51.5916
49.565	-12.6669	-1.5535	20.6847		49.565	-21.4579	0.01548	40.5474		49.565	-4.01435	0.69812	51.8708
49.57	-12.6748	-1.47353	20.601		49.57	-21.6332	-0.47835	40.8198		49.57	-4.04012	0.26746	52.1695
49.575	-12.6773	-1.37962	20.4536		49.575	-21.7845	-0.96976	41.01		49.575	-4.0604	-0.16851	52.3648
49.58	-12.6843	-1.29188	20.2633		49.58	-21.8306	-1.4088	41.1721		49.58	-4.07836	-0.5568	52.5264
49.585	-12.6601	-1.18852	20.0384		49.585	-21.9056	-1.88346	41.3046		49.585	-4.09222	-0.97885	52.6527
49.59	-12.6706	-1.06148	19.7152		49.59	-22.0023	-2.36084	41.2421		49.59	-4.10405	-1.40905	52.531
49.595	-12.6548	-0.91457	19.3695		49.595	-21.9426	-2.80335	41.2001		49.595	-4.09981	-1.8093	52.4397
49.6	-12.6554	-0.83396	18.9826		49.6	-21.8155	-3.24968	41.0928		49.6	-4.08874	-2.21755	52.2684
49.605	-12.5846	-0.60556	18.5557		49.605	-21.8393	-3.69214	40.963		49.605	-4.07484	-2.61413	52.0719
49.61	-12.545	-0.4249	18.0593		49.61	-21.8022	-4.12352	40.6617		49.61	-4.05394	-3.01176	51.6608
49.615	-12.546	-0.25062	17.533		49.615	-21.6264	-4.54101	40.3925		49.615	-4.03322	-3.39839	51.2974
49.62	-12.4989	-0.07783	17.0041		49.62	-21.3714	-4.94202	40.053		49.62	-3.99679	-3.77203	50.8444
49.625	-12.4647	0.09704	16.3972		49.625	-21.3379	-5.39763	39.571		49.625	-3.96808	-4.19082	50.2215
49.63	-12.3451	0.33577	15.7838		49.63	-21.142	-5.79326	39.0648		49.63	-3.9253	-4.56013	49.5643
49.635	-12.3072	0.52939	15.1446		49.635	-20.6657	-6.14028	38.5231		49.635	-3.86812	-4.89466	48.8717
49.64	-12.2552	0.72264	14.478		49.64	-20.4814	-6.51224	37.904		49.64	-3.81926	-5.23813	48.0832
49.645	-12.1824	0.94415	13.7942		49.645	-20.2194	-6.87922	37.2191		49.645	-3.73618	-5.59302	47.2158
49.65	-12.122	1.15551	13.078		49.65	-19.8993	-7.2624	36.4233		49.65	-3.68857	-5.95396	46.2145
49.655	-12.0571	1.3944	12.3933		49.655	-19.4077	-7.58718	35.7591		49.655	-3.6089	-6.27045	45.3764
49.66	-11.9787	1.61545	11.637		49.66	-19.0344	-7.93777	34.7402		49.66	-3.53484	-6.60869	44.1046
49.665	-11.8913	1.82622	10.8934		49.665	-18.6935	-8.27401	33.759		49.665	-3.4493	-6.93241	42.8799
49.67	-11.8142	2.06029	10.1624		49.67	-18.081	-8.57755	32.7674		49.67	-3.35749	-7.23764	41.6435
49.675	-11.7229	2.27365	9.45726		49.675	-17.4713	-8.82635	31.8126		49.675	-3.25254	-7.48638	40.4548
49.68	-11.6466	2.48193	8.70831		49.68	-17.0228	-9.10177	30.6362		49.68	-3.13907	-7.7636	38.9915
49.685	-11.5682	2.70601	7.98515		49.685	-16.5872	-9.39601	29.4532		49.685	-3.03037	-8.05266	37.5211
49.69	-11.5222	2.9035	7.27419		49.69	-15.9449	-9.66407	28.3234		49.69	-2.93418	-8.31935	36.1199
49.695	-11.4218	3.11166	6.61032		49.695	-15.2097	-9.86876	27.0637		49.695	-2.81302	-8.53643	34.5517
49.7	-11.3326	3.32825	5.93488		49.7	-14.6547	-10.1024	25.754		49.7	-2.68779	-8.77234	32.9235
49.705	-11.2663	3.55175	5.30946		49.705	-14.096	-10.3357	24.5297		49.705	-2.5593	-9.00465	31.3989
49.71	-11.1974	3.73101	4.69546		49.71	-13.3761	-10.5391	23.1877		49.71	-2.44	-9.21955	29.7306
49.715	-11.1398	3.86789	4.10892		49.715	-12.6566	-10.7203	21.8725		49.715	-2.31252	-9.40974	28.0951
49.72	-11.0646	4.06084	3.55255		49.72	-12.0177	-10.9066	20.4614		49.72	-2.1782	-9.60384	26.3355
49.725	-10.9901	4.21502	3.03418		49.725	-11.2851	-11.0421	19.1003		49.725	-2.03113	-9.75723	24.6348
49.73	-10.9546	4.33527	2.54133		49.73	-10.585	-11.2059	17.7717		49.73	-1.90256	-9.92457	22.9763
49.735	-10.8113	4.5476	2.12489		49.735	-9.90886	-11.376	16.2119		49.735	-1.76259	-10.1052	21.017
49.74	-10.8078	4.62015	1.69176		49.74	-9.12251	-11.4672	14.9816		49.74	-1.62037	-10.2117	19.4756
49.745	-10.7855	4.7225	1.32475		49.745	-8.33127	-11.5788	13.5993		49.745	-1.47482	-10.3382	17.7403
49.75	-10.7421	4.87803	0.99983		49.75	-7.77183	-11.7054	12.2342		49.75	-1.33741	-10.4701	16.0204
49.755	-10.6825	4.99765	0.71592		49.755	-7.13159	-11.8655	10.8219		49.755	-1.21183	-10.6271	14.2388
49.76	-10.6663	5.04818	0.45353		49.76	-6.22637	-11.8797	9.60329		49.76	-1.06931	-10.6656	12.7006
49.765	-10.6322	5.04519	0.2334		49.765	-5.52048	-11.9551	8.24561		49.765	-0.93515	-10.7486	10.9817
49.77	-10.5768	5.12869	0.05322		49.77	-5.04894	-12.079	7.03375		49.77	-0.80293	-10.868	9.44477
49.775	-10.5343	5.16542	-0.09006		49.775	-4.32602	-12.152	5.78575		49.775	-0.67597	-10.9472	7.85732
49.78	-10.5219	5.19065	-0.19388		49.78	-3.53033	-12.2109	4.56918		49.78	-0.55775	-11.0149	6.30755
49.785	-10.5021	5.20902	-0.2574		49.785	-2.93401	-12.28	3.39373		49.785	-0.43203	-11.0846	4.80544
49.79	-10.4898	5.20799	-0.30216		49.79	-2.35315	-12.3097	2.30226		49.79	-0.30323	-11.1203	3.40962
49.795	-10.4703	5.19641	-0.31134		49.795	-1.72265	-12.3843	1.19093		49.795	-0.19301	-11.193	1.98443
49.8	-10.4637	5.16982	-0.27783		49.8	-1.104	-12.4172	0.12144		49.8	-0.08344	-11.2289	0.60999
49.805	-10.4892	5.17374	-0.21902		49.805	-0.47151	-12.4462	-0.91465		49.805	0.03323	-11.2684	-0.72344
49.81	-10.4334	5.13942	-0.10438		49.81	0.0465	-12.4797	-2.01442		49.81	0.13523	-11.2951	-2.14383
49.815	-10.4942	5.01305	-0.02616		49.815	0.62327	-12.5026	-2.82893		49.815	0.23876	-11.3156	-3.19885
49.82	-10.4996	4.9532	0.12776		49.82	1.21645	-12.5076	-3.79038		49.82	0.33738	-11.3236	-4.44553
49.825	-10.4686	4.89171	0.3173		49.825	1.6438	-12.585	-4.79244		49.825	0.42592	-11.3908	-5.74432
49.83	-10.4824	4.79208	0.49369		49.83	2.19334	-12.5485	-5.57697		49.83	0.52039	-11.3594	-6.76781
49.835	-10.4985	4.68011	0.74131		49.835	2.83484	-12.5609	-6.50994		49.835	0.61068	-11.3733	-7.98314
49.84	-10.5136	4.56346	0.97734		49.84	3.23925	-12.5222	-7.29812		49.84	0.69772	-11.3375	-9.015
49.845	-10.522	4.45088	1.25978		49.845	3.67621	-12.5562	-8.19742		49.845	0.7859	-11.3671	-10.1878
49.85	-10.5472	4.31305	1.55136		49.85	4.22338	-12.5251	-8.97878		49.85	0.86399	-11.3395	-11.2147
49.855	-10.5649	4.1679	1.86642		49.855	4.80677	-12.4699	-9.73676		49.855	0.94806	-11.2932	-12.2123
49.86	-10.5822	4.00626	2.22729		49.86	5.15236	-12.4514	-10.5724		49.86	1.02855	-11.2741	-13.309
49.865	-10.6094	3.83982	2.59037		49.865	5.56105	-12.4059	-11.3147		49.865	1.10761	-11.2328	-14.2882
49.87	-10.6685	3.71388	2.96912		49.87	6.13971	-12.3088	-12.067		49.87	1.18138	-11.1499	-15.2819
49.875	-10.6939	3.51835	3.37865		49.875	6.57231	-12.2419	-12.8224		49.875	1.25407	-11.0888	-16.278
49.88	-10.7284	3.33974	3.80855		49.88	6.92283	-12.2008	-13.6187		49.88	1.33274	-11.0535	-17.3277
49.885	-10.7597	3.14331	4.26452		49.885	7.41191	-12.0742	-14.3948		49.885	1.40559	-10.9448	-18.3525
49.89	-10.8027	2.9608	4.73333		49.89	7.94426	-11.9479	-15.17		49.89	1.47856	-10.8389	-19.3752
49.895	-10.829	2.7673	5.23027		49.895	8.35451	-11.826	-15.9522		49.895	1.55879	-10.7343	-20.4105
49.9	-10.8775	2.5518	5.75814		49.9	8.75782	-11.7265	-16.7615		49.9	1.63947	-10.6516	-21.4792
49.905	-10.9219	2.36712	6.27691		49.905	9.23385	-11.5417	-17.5471		49.905	1.71249	-10.4941	-22.518
49.91	-10.9794	2.14781	6.83444		49.91	9.75839	-11.369	-18.3536		49.91	1.79323	-10.3507	-23.5842
49.915	-11.023	1.9289	7.39686		49.915	10.1495	-11.1884	-19.1582		49.915	1.87316	-10.1982	-24.6468
49.92	-11.071	1.72111	7.9829		49.92	10.5612	-10.9987	-19.9977		49.92	1.9548	-10.0396	-25.7557
49.925	-11.1207	1.58482	8.61728		49.925	11.075	-10.8112	-20.9128		49.925	2.03164	-9.88699	-26.9604
49.93	-11.2151	1.32118	9.19551		49.93	11.6025	-10.5299	-21.6953		49.93	2.1195	-9.65138	-27.9926
49.935	-11.2677	1.10026	9.81268		49.935	12.0334	-10.3289	-22.5411		49.935	2.21126	-9.485	-29.1062
49.94	-11.3117	0.88341	10.4632		49.94	12.4228	-10.0716	-23.4372		49.94	2.29679	-9.27121	-30.2823
49.945	-11.3659	0.67574	11.0942		49.945	12.9603	-9.7848	-24.2772		49.945	2.383	-9.03262	-31.3888
49.95	-11.4631	0.48109	11.7386		49.95	13.4276	-9.47853	-25.1837		49.95	2.46397	-8.77834	-32.5744
49.955	-11.52	0.28462	12.3816		49.955	13.8489	-9.18268	-26.0384		49.955	2.55833	-8.52886	-33.692
49.96	-11.5855	0.09295	13.0282		49.96	14.3286	-8.87039	-26.9213		49.96	2.64812	-8.27057	-34.8454
49.965	-11.6584	-0.08651	13.6601		49.965	14.7791	-8.52417	-27.7598		49.965	2.73078	-7.98048	-35.9387
49.97	-11.7291	-0.26918	14.3125		49.97	15.2359	-8.19105	-28.6664		49.97	2.82235	-7.70555	-37.1144
49.975	-11.7972	-0.4435	14.9494		49.975	15.6676	-7.8237	-29.5375		49.975	2.90933	-7.39532	-38.2437
49.98	-11.879	-0.60239	15.5356		49.98	16.146	-7.44301	-30.3339		49.98	2.99912	-7.07797	-39.2727
49.985	-11.9471	-0.75777	16.1273		49.985	16.5669	-7.06292	-31.168		49.985	3.08528	-6.75931	-40.3441
49.99	-12.0177	-0.90817	16.7267		49.99	16.9096	-6.64966	-32.0178		49.99	3.16425	-6.40835	-41.433
49.995	-12.073	-1.035	17.2657		49.995	17.3745	-6.26363	-32.7988		49.995	3.24868	-6.08718	-42.4277
50	-12.1411	-1.15946	17.7884		50	17.8181	-5.83765	-33.57		50	3.3286	-5.72681	-43.4056
