# Supplementary material for: Numerical study on the hydrodynamics of thunniform bio-inspired swimming under self-propulsion
Source: PLoS One. 2017 Mar 31;12(3):e0174740. doi: 10.1371/journal.pone.0174740 (PMC5375146; doi:10.1371/journal.pone.0174740)
Supplement: S6 Spreadsheet — (XLS) [file pone.0174740.s006.xls]

## Sheet: Sheet1
t/T	Vf at Ap=0.3C	Vf at Ap=0.4C	Vf at Ap=0.5C	Vf at Ap=0.6C	Vf at Ap=0.7C	Vf at Ap=0.8C		t/T	Fl at Ap=0.3C	Fl at Ap=0.4C	Fl at Ap=0.5C	Fl at Ap=0.6C	Fl at Ap=0.7C	Fl at Ap=0.8C
0.5	0.06583	0.0818	0.09227	0.10707	0.11666	0.13208		49.005	4.90977	8.23859	11.901	14.9591	14.5701	14.3775
0.505	0.066415	0.08237	0.09299	0.10798	0.11768	0.13329		49.01	5.23088	8.28662	11.5146	13.748	12.2454	11.4678
0.51	0.067003	0.08293	0.09369	0.10885	0.11866	0.13444		49.015	5.48374	8.32392	11.0521	12.0706	10.1985	8.01051
0.515	0.067594	0.08348	0.09436	0.10968	0.11959	0.1355		49.02	5.73409	8.29017	10.5477	10.7932	7.97751	4.78478
0.52	0.068186	0.08403	0.09501	0.11048	0.12047	0.13649		49.025	5.96783	8.25362	10.0383	9.08601	5.73944	1.6885
0.525	0.068779	0.08456	0.09564	0.11123	0.12129	0.13741		49.03	6.17455	8.14156	9.51931	7.70569	3.77542	-1.53294
0.53	0.069371	0.08508	0.09625	0.11195	0.12206	0.13825		49.035	6.34955	8.07958	8.97577	6.23379	1.65338	-4.35061
0.535	0.069962	0.08559	0.09684	0.11263	0.12278	0.13901		49.04	6.47644	7.98712	8.31452	4.74888	-0.34551	-7.27637
0.54	0.07055	0.08609	0.09741	0.11327	0.12345	0.1397		49.045	6.60734	7.78015	7.67393	3.28815	-2.21935	-10.005
0.545	0.071134	0.08657	0.09795	0.11387	0.12407	0.14032		49.05	6.70248	7.59045	7.06879	1.70898	-4.16954	-12.6066
0.55	0.071713	0.08704	0.09847	0.11443	0.12464	0.14088		49.055	6.73088	7.38068	6.36016	0.36893	-5.96082	-14.8028
0.555	0.072286	0.0875	0.09896	0.11495	0.12517	0.14137		49.06	6.76515	7.12388	5.80428	-0.85614	-8.18414	-17.2948
0.56	0.072852	0.08794	0.09943	0.11544	0.12565	0.1418		49.065	6.76842	6.8607	5.11783	-2.30191	-9.23154	-19.3702
0.565	0.073409	0.08837	0.09988	0.11589	0.12608	0.14217		49.07	6.70329	6.57147	4.35062	-3.51237	-10.7116	-22.1214
0.57	0.073956	0.08878	0.10031	0.1163	0.12647	0.14249		49.075	6.6334	6.19201	3.64773	-4.67714	-12.7012	-23.2401
0.575	0.074493	0.08917	0.10071	0.11669	0.12683	0.14275		49.08	6.51481	5.81191	3.04315	-5.96482	-13.4996	-25.471
0.58	0.075017	0.08955	0.10108	0.11704	0.12714	0.14298		49.085	6.36472	5.4277	2.3257	-6.79365	-15.2559	-26.8603
0.585	0.075528	0.08991	0.10144	0.11735	0.12742	0.14315		49.09	6.22418	5.08732	1.64905	-7.97492	-16.2405	-28.2501
0.59	0.076024	0.09025	0.10177	0.11764	0.12767	0.14329		49.095	6.01494	4.63906	0.92091	-9.02146	-17.1812	-29.7539
0.595	0.076506	0.09058	0.10209	0.11791	0.12789	0.14339		49.1	5.81543	4.18808	0.28123	-9.88873	-18.4827	-30.6694
0.6	0.076972	0.09089	0.10237	0.11814	0.12807	0.14346		49.105	5.55511	3.65538	-0.38685	-10.7074	-19.358	-31.6511
0.605	0.07742	0.09118	0.10264	0.11835	0.12824	0.1435		49.11	5.26116	3.26335	-1.03883	-11.6437	-19.7099	-32.6399
0.61	0.077852	0.09145	0.10289	0.11854	0.12837	0.14352		49.115	4.96034	2.79164	-1.72383	-12.2842	-21.4111	-33.1399
0.615	0.078264	0.09171	0.10312	0.11871	0.12849	0.14352		49.12	4.65819	2.37595	-2.3072	-12.5299	-21.4568	-33.8202
0.62	0.078658	0.09195	0.10333	0.11886	0.12859	0.1435		49.125	4.27785	1.76178	-3.02626	-13.7525	-21.6924	-34.0806
0.625	0.079033	0.09217	0.10352	0.11899	0.12866	0.14347		49.13	3.90985	1.25604	-3.71887	-14.45	-22.0364	-34.9309
0.63	0.079389	0.09238	0.1037	0.1191	0.12872	0.14343		49.135	3.52043	0.8243	-4.32783	-14.7699	-23.0301	-35.199
0.635	0.079725	0.09257	0.10386	0.1192	0.12877	0.14338		49.14	3.11465	0.18545	-4.87699	-15.3248	-23.3387	-34.6168
0.64	0.080041	0.09274	0.104	0.11929	0.12881	0.14332		49.145	2.76201	-0.3337	-5.52141	-15.7852	-23.3682	-35.2866
0.645	0.080338	0.0929	0.10413	0.11936	0.12884	0.14326		49.15	2.32385	-0.80516	-6.03575	-16.2028	-23.3627	-35.0515
0.65	0.080615	0.09305	0.10425	0.11942	0.12886	0.14319		49.155	1.88532	-1.26111	-6.59478	-16.4853	-23.6053	-35.2667
0.655	0.080874	0.09318	0.10435	0.11947	0.12888	0.14313		49.16	1.43214	-1.79893	-7.10787	-16.899	-23.5353	-34.4913
0.66	0.081113	0.0933	0.10445	0.11952	0.12889	0.14308		49.165	0.97725	-2.35562	-7.56692	-17.0781	-23.7222	-34.158
0.665	0.081335	0.09341	0.10453	0.11956	0.1289	0.14303		49.17	0.55388	-2.83006	-8.03857	-17.125	-23.9678	-34.1144
0.67	0.081539	0.0935	0.1046	0.1196	0.12891	0.14298		49.175	0.12274	-3.33567	-8.51029	-17.6664	-23.5927	-33.1021
0.675	0.081726	0.09359	0.10467	0.11964	0.12892	0.14295		49.18	-0.31993	-3.79057	-8.99548	-17.7375	-23.2948	-33.0347
0.68	0.081897	0.09367	0.10473	0.11967	0.12893	0.14293		49.185	-0.77646	-4.1828	-9.23353	-18.1325	-23.4433	-32.7129
0.685	0.082053	0.09374	0.10479	0.11971	0.12895	0.14292		49.19	-1.0886	-4.61967	-9.59022	-17.9803	-23.0858	-31.3152
0.69	0.082195	0.0938	0.10484	0.11974	0.12898	0.14292		49.195	-1.62111	-5.01904	-9.90357	-18.0397	-22.7722	-30.8491
0.695	0.082324	0.09386	0.10489	0.11978	0.12901	0.14294		49.2	-1.98576	-5.36139	-10.2801	-17.8391	-22.6809	-30.2776
0.7	0.082441	0.09391	0.10494	0.11983	0.12906	0.14297		49.205	-2.31394	-5.72331	-10.439	-17.6727	-21.7952	-29.1289
0.705	0.082548	0.09396	0.10499	0.11988	0.12911	0.14302		49.21	-2.70949	-6.16423	-10.6697	-17.7169	-21.5384	-28.5242
0.71	0.082644	0.09401	0.10504	0.11994	0.12917	0.14308		49.215	-3.07393	-6.36094	-10.9797	-17.4446	-21.2462	-27.2885
0.715	0.082733	0.09405	0.10509	0.12001	0.12924	0.14316		49.22	-3.37212	-6.63298	-11.0129	-17.1964	-20.6783	-26.4125
0.72	0.082814	0.0941	0.10515	0.12008	0.12933	0.14326		49.225	-3.67381	-6.84641	-11.0792	-17.0183	-19.9831	-25.4653
0.725	0.08289	0.09414	0.10521	0.12017	0.12943	0.14338		49.23	-3.96146	-7.12284	-11.1396	-16.7234	-19.4667	-24.3652
0.73	0.082961	0.09419	0.10528	0.12026	0.12954	0.14351		49.235	-4.20868	-7.17773	-11.0875	-16.251	-18.6286	-23.2052
0.735	0.083029	0.09424	0.10536	0.12037	0.12968	0.14366		49.24	-4.46201	-7.36423	-11.1185	-15.7936	-18.1595	-21.8107
0.74	0.083094	0.09429	0.10544	0.1205	0.12982	0.14384		49.245	-4.67419	-7.48933	-11.0409	-15.3408	-17.2721	-20.6895
0.745	0.083159	0.09435	0.10553	0.12064	0.12998	0.14403		49.25	-4.89575	-7.58403	-10.9116	-14.9061	-16.4464	-19.3059
0.75	0.083223	0.09442	0.10563	0.12079	0.13017	0.14425		49.255	-4.95173	-7.63299	-10.7026	-14.3209	-15.6396	-17.9339
0.755	0.083288	0.09271	0.1026	0.11539	0.12297	0.13401		49.26	-5.16099	-7.63715	-10.6254	-13.7191	-14.6	-16.2151
0.76	0.083355	0.0928	0.10276	0.11564	0.12327	0.13438		49.265	-5.31338	-7.71401	-10.3871	-13.0903	-13.8548	-14.7326
0.765	0.083424	0.0929	0.10293	0.11591	0.1236	0.13479		49.27	-5.39794	-7.58627	-10.1333	-12.345	-12.9051	-13.1219
0.77	0.083497	0.09302	0.10312	0.11622	0.12397	0.13525		49.275	-5.46144	-7.57237	-9.83691	-11.6957	-11.7059	-11.4985
0.775	0.083574	0.09314	0.10333	0.11655	0.12437	0.13574		49.28	-5.55861	-7.4766	-9.5257	-10.7647	-10.3801	-9.71232
0.78	0.083655	0.09327	0.10356	0.11691	0.12481	0.13628		49.285	-5.59654	-7.3728	-9.15491	-9.97789	-9.25375	-7.84419
0.785	0.083742	0.09342	0.10381	0.11731	0.12529	0.13687		49.29	-5.60837	-7.26874	-8.7923	-9.08238	-7.99571	-5.79995
0.79	0.083835	0.09358	0.10409	0.11775	0.12581	0.13751		49.295	-5.59439	-7.10217	-8.32583	-8.14949	-6.68981	-4.00937
0.795	0.083934	0.09376	0.10439	0.11822	0.12638	0.1382		49.3	-5.61814	-6.93001	-7.87658	-7.08461	-5.31043	-1.80955
0.8	0.08404	0.09395	0.10472	0.11872	0.12699	0.13895		49.305	-5.59412	-6.73031	-7.43716	-6.00081	-3.66821	0.49323
0.805	0.084154	0.09416	0.10507	0.11927	0.12765	0.13976		49.31	-5.54221	-6.53566	-6.93024	-4.93191	-2.29932	2.42675
0.81	0.084276	0.09439	0.10545	0.11987	0.12836	0.14064		49.315	-5.48428	-6.2771	-6.39913	-3.84508	-0.76338	4.7817
0.815	0.084407	0.09463	0.10586	0.1205	0.12912	0.14158		49.32	-5.43094	-6.02259	-5.8367	-2.63519	0.99024	7.03498
0.82	0.084547	0.09489	0.1063	0.12117	0.12993	0.14258		49.325	-5.3229	-5.75463	-5.1169	-1.31691	2.77815	9.65926
0.825	0.084696	0.09517	0.10676	0.12188	0.13079	0.14366		49.33	-5.24334	-5.51688	-4.64024	-0.06351	4.49619	12.2201
0.83	0.084855	0.09547	0.10726	0.12264	0.13171	0.1448		49.335	-5.11076	-5.13988	-4.00504	1.31067	6.33574	14.7541
0.835	0.085025	0.09579	0.10779	0.12344	0.13268	0.14602		49.34	-4.98522	-4.85577	-3.2716	2.71557	8.21484	17.505
0.84	0.085206	0.09612	0.10834	0.12428	0.1337	0.1473		49.345	-4.86115	-4.57121	-2.6111	4.23908	10.1299	20.072
0.845	0.085397	0.09648	0.10893	0.12516	0.13477	0.14866		49.35	-4.74034	-4.16256	-1.82767	5.61031	12.0565	22.534
0.85	0.0856	0.09686	0.10954	0.12609	0.1359	0.15009		49.355	-4.51158	-3.79527	-1.08823	7.15441	14.2051	25.3979
0.855	0.085814	0.09726	0.11019	0.12705	0.13707	0.15159		49.36	-4.43054	-3.40751	-0.33021	8.71989	16.0099	27.9393
0.86	0.08604	0.09767	0.11086	0.12805	0.1383	0.15317		49.365	-4.19788	-3.02513	0.51615	10.1441	17.9071	30.4968
0.865	0.086279	0.09811	0.11155	0.12909	0.13957	0.1548		49.37	-4.00946	-2.60537	1.27926	11.7244	19.7436	33.3816
0.87	0.08653	0.09856	0.11227	0.13017	0.14089	0.15651		49.375	-3.81807	-2.17906	2.13823	13.1722	21.5436	35.157
0.875	0.086793	0.09904	0.11302	0.13128	0.14226	0.15829		49.38	-3.62317	-1.7166	3.01488	14.6196	23.3566	37.2386
0.88	0.087069	0.09953	0.11378	0.13242	0.14367	0.16012		49.385	-3.39194	-1.25394	3.8313	15.9986	25.0714	39.804
0.885	0.087359	0.10004	0.11457	0.13359	0.14512	0.16201		49.39	-3.12764	-0.79629	4.72154	17.452	26.81	41.4425
0.89	0.087661	0.10056	0.11537	0.13479	0.1466	0.16395		49.395	-2.90521	-0.31252	5.45356	18.6919	28.1239	43.3343
0.895	0.087976	0.1011	0.1162	0.13602	0.14812	0.16595		49.4	-2.59462	0.18178	6.35967	19.8001	29.5603	44.3868
0.9	0.088304	0.10166	0.11704	0.13727	0.14967	0.16799		49.405	-2.31777	0.66288	7.04806	20.9722	30.3922	45.7199
0.905	0.088646	0.10223	0.1179	0.13854	0.15125	0.17007		49.41	-1.98122	1.21936	7.83504	21.8876	31.6653	47.08
0.91	0.088999	0.10281	0.11877	0.13984	0.15285	0.17218		49.415	-1.76652	1.66068	8.62099	22.7011	32.3338	47.0868
0.915	0.089366	0.1034	0.11965	0.14115	0.15447	0.17432		49.42	-1.42381	2.21369	9.32859	23.5279	32.7819	47.8303
0.92	0.089744	0.10401	0.12055	0.14247	0.1561	0.17648		49.425	-1.03359	2.69456	9.95567	23.9224	33.0692	47.1506
0.925	0.090134	0.10463	0.12145	0.14381	0.15774	0.17864		49.43	-0.74023	3.18654	10.5808	24.297	33.4078	47.235
0.93	0.090535	0.10526	0.12237	0.14516	0.15939	0.18081		49.435	-0.3941	3.65814	11.1376	24.6003	33.277	46.6776
0.935	0.090946	0.10589	0.12329	0.1465	0.16104	0.18298		49.44	-0.03515	4.15279	11.5864	24.7935	33.2073	45.9385
0.94	0.091368	0.10654	0.12421	0.14785	0.16269	0.18513		49.445	0.34298	4.56022	12.0492	24.8336	32.6694	44.5089
0.945	0.0918	0.10719	0.12514	0.14919	0.16432	0.18725		49.45	0.76711	5.09585	12.432	24.5646	32.2108	43.2459
0.95	0.092242	0.10785	0.12607	0.15052	0.16594	0.18935		49.455	1.03506	5.43623	12.7034	24.3912	31.237	41.3816
0.955	0.092693	0.10852	0.127	0.15185	0.16754	0.1914		49.46	1.48268	5.87653	12.8688	23.8238	30.141	39.6534
0.96	0.093152	0.10919	0.12793	0.15316	0.16911	0.19342		49.465	1.84276	6.25745	12.9686	23.0726	29.1301	37.0162
0.965	0.093619	0.10986	0.12886	0.15445	0.17066	0.19538		49.47	2.24097	6.59087	13.1451	22.5557	27.6577	35.1137
0.97	0.094094	0.11054	0.12978	0.15573	0.17217	0.19728		49.475	2.58262	6.84722	13.1658	21.5898	26.3318	32.0361
0.975	0.094576	0.11122	0.1307	0.15697	0.17364	0.19912		49.48	2.981	7.17272	13.0499	20.807	24.6681	29.6668
0.98	0.095066	0.1119	0.1316	0.1582	0.17507	0.2009		49.485	3.34986	7.38654	13.0011	19.502	22.8548	26.3795
0.985	0.095562	0.11259	0.1325	0.15939	0.17646	0.2026		49.49	3.70522	7.62068	12.7992	18.4406	21.083	23.6685
0.99	0.096066	0.11326	0.13338	0.16055	0.1778	0.20423		49.495	4.01382	7.82809	12.4486	17.6009	19.0159	20.8633
0.995	0.096575	0.11394	0.13424	0.16168	0.17909	0.20579		49.5	4.3508	7.97565	12.1866	15.9049	17.3063	17.0583
1	0.09709	0.11462	0.1351	0.16277	0.18033	0.20726		49.505	4.66525	8.0553	11.8276	14.7297	14.9145	14.0763
1.005	0.09761	0.11528	0.13593	0.16382	0.18152	0.20865		49.51	4.96104	8.10166	11.364	13.3519	13.0216	10.8872
1.01	0.09812	0.11594	0.13674	0.16483	0.18265	0.20996		49.515	5.24799	8.13351	10.873	11.8081	10.7393	7.37519
1.015	0.09863	0.1166	0.13754	0.16581	0.18372	0.21118		49.52	5.49266	8.24669	10.4101	10.3321	8.68387	4.26256
1.02	0.09914	0.11724	0.13831	0.16674	0.18474	0.21234		49.525	5.71332	8.17403	9.96752	8.88882	6.41959	1.17503
1.025	0.09965	0.11787	0.13906	0.16763	0.18571	0.21342		49.53	5.95481	8.04792	9.22671	7.34016	4.1388	-2.16701
1.03	0.10016	0.11849	0.13979	0.16847	0.18662	0.21442		49.535	6.07626	7.9356	8.67352	5.91116	2.30494	-4.94349
1.035	0.10067	0.1191	0.14049	0.16928	0.18747	0.21533		49.54	6.19472	7.88082	8.19817	4.06262	0.00403	-7.8797
1.04	0.10117	0.1197	0.14117	0.17004	0.18827	0.21618		49.545	6.337	7.72617	7.37872	2.89665	-1.54197	-10.4135
1.045	0.10167	0.12028	0.14182	0.17076	0.18902	0.21695		49.55	6.42934	7.49818	6.74092	1.21872	-3.12946	-13.3473
1.05	0.10216	0.12084	0.14245	0.17144	0.18971	0.21765		49.555	6.47836	7.3166	6.20249	0.11606	-5.82864	-16.3331
1.055	0.10264	0.12139	0.14305	0.17208	0.19035	0.21828		49.56	6.51073	6.94693	5.41746	-1.17821	-7.49547	-18.1895
1.06	0.10312	0.12192	0.14362	0.17268	0.19095	0.21885		49.565	6.46439	6.65227	4.53701	-2.81732	-8.66902	-20.6287
1.065	0.10359	0.12244	0.14417	0.17325	0.19151	0.21937		49.57	6.45264	6.42093	4.17321	-4.13156	-10.455	-22.913
1.07	0.10404	0.12293	0.1447	0.17378	0.19202	0.21983		49.575	6.3966	6.1119	3.17271	-5.17947	-12.1355	-24.4602
1.075	0.10449	0.12341	0.14519	0.17427	0.19248	0.22024		49.58	6.28714	5.74401	2.55489	-6.71553	-13.254	-26.3191
1.08	0.10493	0.12387	0.14567	0.17473	0.1929	0.22061		49.585	6.18971	5.33167	1.92415	-7.61934	-14.3783	-27.9923
1.085	0.10535	0.12431	0.14612	0.17516	0.1933	0.22093		49.59	5.98311	4.94437	1.23767	-8.70035	-15.8533	-29.2853
1.09	0.10576	0.12472	0.14654	0.17555	0.19367	0.22121		49.595	5.80022	4.48752	0.07434	-9.80005	-17.1507	-30.8844
1.095	0.10615	0.12512	0.14694	0.17592	0.194	0.22146		49.6	5.49333	4.10443	-0.08944	-10.6581	-17.7357	-31.8103
1.1	0.10653	0.1255	0.14732	0.17626	0.19429	0.22167		49.605	5.36562	3.63365	-0.81581	-11.2976	-18.6152	-32.4053
1.105	0.10689	0.12586	0.14767	0.17657	0.19456	0.22186		49.61	5.08936	3.13918	-1.57516	-12.4219	-19.5265	-33.64
1.11	0.10724	0.1262	0.148	0.17686	0.19482	0.22202		49.615	4.73637	2.65832	-2.2361	-13.1943	-20.7652	-34.1342
1.115	0.10757	0.12652	0.14831	0.17712	0.19505	0.22217		49.62	4.42733	2.16887	-2.97885	-13.9175	-21.1647	-34.7309
1.12	0.10789	0.12682	0.1486	0.17736	0.19525	0.22229		49.625	4.02955	1.65119	-3.54147	-14.3471	-21.3211	-34.8413
1.125	0.10819	0.1271	0.14887	0.17759	0.19544	0.22239		49.63	3.77441	1.19581	-4.12914	-14.9828	-22.122	-35.4435
1.13	0.10847	0.12737	0.14912	0.17779	0.19561	0.22247		49.635	3.36676	0.6568	-4.72926	-15.4769	-22.41	-35.5156
1.135	0.10874	0.12762	0.14935	0.17799	0.19577	0.22255		49.64	2.94548	0.09589	-5.44273	-16.0109	-23.1837	-35.3766
1.14	0.10899	0.12785	0.14956	0.17817	0.19592	0.22264		49.645	2.55592	-0.34427	-5.93757	-16.3532	-23.1756	-35.7111
1.145	0.10922	0.12806	0.14976	0.17833	0.19605	0.22272		49.65	2.11161	-0.87577	-6.51681	-16.9823	-23.3619	-35.5123
1.15	0.10944	0.12825	0.14995	0.17848	0.19618	0.22279		49.655	1.73062	-1.46246	-7.0496	-17.0512	-23.6008	-35.3156
1.155	0.10964	0.12844	0.15012	0.17862	0.1963	0.22286		49.66	1.27376	-1.92493	-7.61086	-17.3955	-23.6382	-34.9954
1.16	0.10983	0.1286	0.15028	0.17875	0.19642	0.22293		49.665	0.82835	-2.45132	-7.88444	-17.6121	-23.5746	-34.6089
1.165	0.11	0.12876	0.15043	0.17888	0.19654	0.22301		49.67	0.40852	-2.86565	-8.44483	-17.6689	-23.6221	-34.0943
1.17	0.11016	0.1289	0.15057	0.17901	0.19665	0.2231		49.675	0.00799	-3.35611	-8.80593	-18.0225	-23.6346	-33.4569
1.175	0.1103	0.12903	0.15069	0.17913	0.19677	0.22319		49.68	-0.45631	-3.8909	-9.23755	-18.243	-23.5387	-33.0641
1.18	0.11044	0.12915	0.15082	0.17925	0.19688	0.22329		49.685	-0.877	-4.41956	-9.64131	-18.0771	-23.45	-32.4644
1.185	0.11056	0.12926	0.15093	0.17936	0.19701	0.22341		49.69	-1.34454	-4.72705	-9.93049	-18.2303	-23.1548	-31.7261
1.19	0.11067	0.12937	0.15104	0.17949	0.19714	0.22354		49.695	-1.6998	-5.09379	-10.2689	-18.2715	-22.9473	-31.146
1.195	0.11077	0.12947	0.15115	0.17961	0.19728	0.22369		49.7	-2.06943	-5.59582	-10.5039	-18.0065	-22.5026	-30.2016
1.2	0.11086	0.12956	0.15126	0.17974	0.19743	0.22385		49.705	-2.40514	-5.62627	-10.6198	-17.8667	-22.0554	-29.4132
1.205	0.11095	0.12964	0.15137	0.17988	0.19759	0.22403		49.71	-2.77095	-6.14862	-10.8277	-17.8198	-21.8378	-28.5612
1.21	0.11102	0.12973	0.15147	0.18002	0.19776	0.22423		49.715	-3.16298	-6.48748	-10.9505	-17.679	-21.3922	-27.6568
1.215	0.1111	0.12981	0.15158	0.18018	0.19795	0.22445		49.72	-3.4512	-6.69407	-11.2056	-17.3441	-20.9011	-26.6337
1.22	0.11116	0.12989	0.1517	0.18034	0.19815	0.2247		49.725	-3.7409	-6.85583	-11.2581	-17.0885	-20.309	-25.7435
1.225	0.11123	0.12997	0.15181	0.18052	0.19837	0.22496		49.73	-4.07799	-7.15963	-11.2877	-16.6566	-19.8848	-24.6683
1.23	0.11129	0.13006	0.15194	0.18071	0.1986	0.22526		49.735	-4.13877	-7.31666	-11.2822	-16.2473	-18.9655	-23.0957
1.235	0.11135	0.13014	0.15207	0.18092	0.19886	0.22558		49.74	-4.49588	-7.4027	-11.1507	-15.9933	-18.2862	-21.9064
1.24	0.1114	0.13023	0.15221	0.18114	0.19914	0.22593		49.745	-4.73821	-7.51482	-11.1352	-15.206	-17.5526	-20.5132
1.245	0.11146	0.13033	0.15236	0.18138	0.19944	0.2263		49.75	-4.86425	-7.62	-11.0343	-14.8408	-16.7788	-19.257
1.25	0.11152	0.13043	0.15252	0.18164	0.19976	0.22672		49.755	-4.96892	-7.5464	-10.917	-14.3372	-15.863	-17.6557
1.255	0.11158	0.13054	0.1527	0.18191	0.20011	0.22716		49.76	-5.16463	-7.67956	-10.6208	-13.6856	-14.898	-16.3146
1.26	0.11164	0.13065	0.15289	0.18221	0.20049	0.22763		49.765	-5.35363	-7.67387	-10.4046	-13.0518	-14.0243	-14.7182
1.265	0.11171	0.13077	0.15309	0.18254	0.20089	0.22814		49.77	-5.39489	-7.64463	-10.1583	-12.2601	-12.7172	-13.0262
1.27	0.11178	0.1309	0.15331	0.18288	0.20132	0.22868		49.775	-5.45892	-7.5696	-9.87346	-11.5693	-11.8367	-11.3177
1.275	0.11185	0.13105	0.15355	0.18326	0.20178	0.22926		49.78	-5.52512	-7.47091	-9.52316	-10.7184	-10.7544	-9.55714
1.28	0.11193	0.1312	0.1538	0.18366	0.20228	0.22989		49.785	-5.55043	-7.38605	-9.15717	-9.9933	-9.40807	-7.70593
1.285	0.11201	0.13137	0.15408	0.1841	0.20282	0.23056		49.79	-5.58392	-7.27563	-8.7781	-9.06758	-8.22598	-5.81239
1.29	0.1121	0.13154	0.15438	0.18456	0.20339	0.23127		49.795	-5.58526	-7.04426	-8.34654	-8.08802	-6.85906	-3.85964
1.295	0.1122	0.13174	0.1547	0.18506	0.204	0.23203		49.8	-5.5717	-6.93098	-7.86993	-7.1778	-5.41258	-1.78306
1.3	0.1123	0.13194	0.15505	0.18559	0.20465	0.23283		49.805	-5.53446	-6.70164	-7.33006	-6.13879	-3.96709	0.38219
1.305	0.11241	0.13217	0.15542	0.18617	0.20534	0.23369		49.81	-5.39837	-6.55608	-6.88213	-5.08374	-2.49596	2.569
1.31	0.11253	0.13241	0.15581	0.18677	0.20608	0.23461		49.815	-5.50729	-6.28255	-6.32731	-3.88184	-0.87066	4.90624
1.315	0.11266	0.13267	0.15623	0.18742	0.20687	0.23558		49.82	-5.41859	-6.01888	-5.75474	-2.72709	0.79283	7.09065
1.32	0.11279	0.13294	0.15668	0.18811	0.2077	0.23661		49.825	-5.25958	-5.73387	-5.12486	-1.53339	2.49977	9.64733
1.325	0.11294	0.13323	0.15716	0.18884	0.20859	0.23771		49.83	-5.19661	-5.48422	-4.61839	-0.24072	4.32308	12.0549
1.33	0.11309	0.13354	0.15767	0.18961	0.20952	0.23887		49.835	-5.07711	-5.1741	-3.89695	1.1013	6.14382	14.7885
1.335	0.11325	0.13386	0.1582	0.19042	0.21051	0.24009		49.84	-4.9728	-4.8308	-3.21696	2.4437	8.02856	17.3244
1.34	0.11342	0.13421	0.15876	0.19127	0.21154	0.24138		49.845	-4.81129	-4.53592	-2.51803	3.9004	9.97473	20.013
1.345	0.11361	0.13457	0.15935	0.19216	0.21262	0.24274		49.85	-4.68282	-4.19921	-1.79866	5.32962	11.9804	22.648
1.35	0.1138	0.13495	0.15997	0.1931	0.21375	0.24417		49.855	-4.5306	-3.75269	-1.05851	6.82213	13.9571	25.2952
1.355	0.114	0.13535	0.16061	0.19407	0.21493	0.24565		49.86	-4.34861	-3.41086	-0.22407	8.30182	15.9207	27.9365
1.36	0.11421	0.13577	0.16128	0.19507	0.21615	0.24719		49.865	-4.1792	-3.0398	0.53741	9.76598	17.7815	30.5283
1.365	0.11443	0.1362	0.16197	0.19611	0.2174	0.24879		49.87	-3.98552	-2.58268	1.36377	11.2975	19.8476	32.9627
1.37	0.11466	0.13665	0.16269	0.19718	0.2187	0.25044		49.875	-3.7969	-2.15268	2.17988	12.7368	21.6541	35.3404
1.375	0.1149	0.13712	0.16342	0.19827	0.22003	0.25214		49.88	-3.58006	-1.74107	2.97089	14.2358	23.3686	37.5403
1.38	0.11516	0.1376	0.16418	0.1994	0.22139	0.25389		49.885	-3.35186	-1.24515	3.81033	15.7406	25.1276	40.0312
1.385	0.11542	0.1381	0.16495	0.20054	0.22278	0.25569		49.89	-3.10855	-0.79924	4.6979	16.9555	26.6871	41.4227
1.39	0.11569	0.13861	0.16573	0.2017	0.22419	0.25751		49.895	-2.83139	-0.31211	5.45622	18.2821	28.2791	43.161
1.395	0.11597	0.13913	0.16653	0.20288	0.22563	0.25936		49.9	-2.56755	0.18947	6.32848	19.5981	29.4638	44.744
1.4	0.11626	0.13967	0.16733	0.20407	0.22707	0.26124		49.905	-2.27789	0.63792	7.09322	20.6425	30.6331	46.1838
1.405	0.11656	0.14021	0.16815	0.20526	0.22853	0.26314		49.91	-1.99712	1.24369	7.84571	21.6115	31.5229	46.8585
1.41	0.11687	0.14076	0.16897	0.20646	0.23	0.26505		49.915	-1.69726	1.75869	8.57008	22.3986	32.3793	47.4399
1.415	0.11719	0.14132	0.16979	0.20766	0.23146	0.26697		49.92	-1.36703	2.24159	9.28272	23.3447	32.9779	47.6026
1.42	0.11751	0.14188	0.17062	0.20886	0.23293	0.26889		49.925	-0.91864	2.69831	9.92465	23.9033	33.3202	47.7712
1.425	0.11785	0.14245	0.17144	0.21005	0.2344	0.27081		49.93	-0.69838	3.3117	10.5658	24.3269	33.3966	47.6187
1.43	0.11819	0.14302	0.17226	0.21124	0.23587	0.27272		49.935	-0.35475	3.72381	11.0422	24.5915	33.3937	47.0709
1.435	0.11854	0.1436	0.17308	0.21243	0.23731	0.27462		49.94	0.03492	4.18646	11.5695	24.8794	33.2221	46.0558
1.44	0.11889	0.14417	0.1739	0.2136	0.23875	0.2765		49.945	0.40411	4.66945	12.0359	24.8047	32.6205	44.8715
1.445	0.11925	0.14475	0.17471	0.21475	0.24017	0.27836		49.95	0.75665	5.15528	12.3953	24.4608	32.0528	43.4666
1.45	0.11962	0.14532	0.17551	0.21589	0.24158	0.28019		49.955	1.1462	5.57006	12.7459	24.3667	31.1412	41.7529
1.455	0.11999	0.1459	0.1763	0.21702	0.24296	0.28198		49.96	1.53559	5.98571	12.9098	23.9505	29.8718	40.0934
1.46	0.12036	0.14647	0.17709	0.21812	0.24431	0.28373		49.965	1.91518	6.33448	12.9145	23.4218	28.7943	37.1711
1.465	0.12074	0.14704	0.17786	0.21919	0.24563	0.28543		49.97	2.31424	6.69236	13.0316	22.746	27.5015	34.9344
1.47	0.12113	0.1476	0.17863	0.22025	0.24692	0.28708		49.975	2.70865	6.98021	13.0232	21.8869	25.7354	32.4933
1.475	0.12152	0.14817	0.17938	0.22128	0.24818	0.28867		49.98	3.05418	7.32046	12.9776	20.8858	24.1153	29.703
1.48	0.12191	0.14872	0.18012	0.22229	0.2494	0.2902		49.985	3.42247	7.58684	12.9365	19.8954	22.3528	27.1886
1.485	0.1223	0.14928	0.18084	0.22326	0.25058	0.29167		49.99	3.80085	7.76181	12.6841	18.8246	20.4634	23.4812
1.49	0.1227	0.14983	0.18155	0.2242	0.25171	0.29307		49.995	4.15771	7.95996	12.3591	17.545	18.0867	20.4423
1.495	0.1231	0.15037	0.18224	0.22512	0.25281	0.2944		50	4.48792	8.1304	12.0294	16.1623	16.2637	17.4661
1.5	0.1235	0.15091	0.18292	0.226	0.25386	0.29566
1.505	0.1239	0.15144	0.18358	0.22685	0.25486	0.29684
1.51	0.12431	0.15196	0.18423	0.22766	0.25581	0.29794
1.515	0.12471	0.15248	0.18486	0.22844	0.25672	0.29897
1.52	0.12512	0.15299	0.18547	0.22918	0.25757	0.29993
1.525	0.12552	0.15349	0.18606	0.22988	0.25837	0.30081
1.53	0.12593	0.15398	0.18663	0.23055	0.25913	0.30161
1.535	0.12633	0.15446	0.18718	0.23119	0.25983	0.30235
1.54	0.12673	0.15493	0.18772	0.23179	0.26049	0.30301
1.545	0.12713	0.15539	0.18823	0.23235	0.26109	0.3036
1.55	0.12752	0.15584	0.18872	0.23288	0.26165	0.30412
1.555	0.12791	0.15627	0.18919	0.23337	0.26217	0.30458
1.56	0.12829	0.1567	0.18964	0.23384	0.26264	0.30498
1.565	0.12867	0.1571	0.19007	0.23427	0.26307	0.30533
1.57	0.12904	0.1575	0.19048	0.23467	0.26346	0.30563
1.575	0.12941	0.15788	0.19087	0.23504	0.2638	0.30588
1.58	0.12976	0.15825	0.19124	0.23537	0.26412	0.30609
1.585	0.13011	0.1586	0.1916	0.23568	0.2644	0.30625
1.59	0.13045	0.15894	0.19192	0.23597	0.26465	0.30638
1.595	0.13077	0.15926	0.19223	0.23623	0.26487	0.30648
1.6	0.13109	0.15957	0.19253	0.23647	0.26506	0.30655
1.605	0.1314	0.15986	0.1928	0.23668	0.26523	0.3066
1.61	0.13169	0.16014	0.19306	0.23687	0.26538	0.30662
1.615	0.13198	0.1604	0.19329	0.23705	0.26551	0.30663
1.62	0.13225	0.16065	0.19351	0.2372	0.26561	0.30662
1.625	0.1325	0.16088	0.19372	0.23735	0.26571	0.3066
1.63	0.13275	0.16109	0.19391	0.23747	0.26579	0.30657
1.635	0.13298	0.16129	0.19408	0.23759	0.26586	0.30653
1.64	0.1332	0.16148	0.19424	0.23769	0.26592	0.3065
1.645	0.1334	0.16165	0.19439	0.23779	0.26597	0.30647
1.65	0.13359	0.16181	0.19453	0.23787	0.26602	0.30643
1.655	0.13377	0.16196	0.19466	0.23795	0.26606	0.3064
1.66	0.13394	0.16209	0.19477	0.23802	0.2661	0.30638
1.665	0.13409	0.16221	0.19488	0.23809	0.26615	0.30636
1.67	0.13423	0.16233	0.19498	0.23816	0.26619	0.30635
1.675	0.13436	0.16243	0.19507	0.23822	0.26624	0.30635
1.68	0.13448	0.16253	0.19515	0.23829	0.26629	0.30637
1.685	0.13459	0.16261	0.19523	0.23836	0.26635	0.3064
1.69	0.13469	0.16269	0.19531	0.23843	0.26643	0.30645
1.695	0.13478	0.16277	0.19539	0.23851	0.2665	0.30651
1.7	0.13486	0.16284	0.19546	0.2386	0.2666	0.3066
1.705	0.13494	0.16291	0.19554	0.23869	0.2667	0.3067
1.71	0.13501	0.16297	0.19561	0.23879	0.26681	0.30682
1.715	0.13507	0.16303	0.19569	0.2389	0.26695	0.30697
1.72	0.13513	0.1631	0.19578	0.23903	0.26709	0.30714
1.725	0.13518	0.16316	0.19587	0.23916	0.26726	0.30734
1.73	0.13523	0.16322	0.19596	0.23931	0.26745	0.30756
1.735	0.13528	0.16329	0.19607	0.23947	0.26765	0.30781
1.74	0.13533	0.16336	0.19618	0.23965	0.26788	0.30809
1.745	0.13537	0.16343	0.1963	0.23985	0.26812	0.3084
1.75	0.13542	0.16351	0.19644	0.24007	0.26839	0.30874
1.755	0.13546	0.16359	0.19658	0.24031	0.26869	0.30912
1.76	0.13551	0.16369	0.19674	0.24057	0.26902	0.30953
1.765	0.13556	0.16378	0.19691	0.24086	0.26938	0.30997
1.77	0.13561	0.16389	0.1971	0.24116	0.26976	0.31046
1.775	0.13567	0.16401	0.19731	0.2415	0.27018	0.31098
1.78	0.13573	0.16413	0.19753	0.24186	0.27063	0.31155
1.785	0.13579	0.16427	0.19777	0.24225	0.27111	0.31215
1.79	0.13586	0.16442	0.19804	0.24268	0.27163	0.31281
1.795	0.13594	0.16458	0.19832	0.24313	0.2722	0.31351
1.8	0.13601	0.16475	0.19863	0.24363	0.2728	0.31427
1.805	0.1361	0.16494	0.19896	0.24416	0.27345	0.31507
1.81	0.13619	0.16514	0.19932	0.24472	0.27414	0.31594
1.815	0.13629	0.16536	0.1997	0.24533	0.27488	0.31685
1.82	0.1364	0.16559	0.20011	0.24597	0.27566	0.31783
1.825	0.13651	0.16584	0.20054	0.24665	0.2765	0.31887
1.83	0.13663	0.1661	0.201	0.24737	0.27738	0.31996
1.835	0.13676	0.16638	0.20149	0.24814	0.27831	0.32112
1.84	0.1369	0.16668	0.20201	0.24894	0.27928	0.32235
1.845	0.13705	0.167	0.20255	0.24978	0.28031	0.32363
1.85	0.1372	0.16733	0.20312	0.25066	0.28138	0.32498
1.855	0.13737	0.16769	0.20371	0.25157	0.28249	0.32639
1.86	0.13754	0.16805	0.20433	0.25252	0.28365	0.32786
1.865	0.13773	0.16844	0.20497	0.25351	0.28485	0.32938
1.87	0.13792	0.16885	0.20564	0.25452	0.28608	0.33096
1.875	0.13813	0.16927	0.20632	0.25556	0.28736	0.3326
1.88	0.13835	0.1697	0.20703	0.25664	0.28866	0.33429
1.885	0.13857	0.17016	0.20776	0.25773	0.29001	0.33603
1.89	0.13881	0.17062	0.2085	0.25885	0.29138	0.33781
1.895	0.13906	0.17111	0.20926	0.25999	0.29277	0.33964
1.9	0.13932	0.1716	0.21004	0.26115	0.29419	0.3415
1.905	0.13959	0.17211	0.21083	0.26233	0.29563	0.34339
1.91	0.13987	0.17263	0.21163	0.26352	0.2971	0.34531
1.915	0.14017	0.17317	0.21244	0.26473	0.29857	0.34725
1.92	0.14047	0.17371	0.21326	0.26594	0.30006	0.34922
1.925	0.14079	0.17426	0.21409	0.26717	0.30156	0.35119
1.93	0.14111	0.17483	0.21493	0.2684	0.30306	0.35317
1.935	0.14145	0.1754	0.21577	0.26963	0.30457	0.35515
1.94	0.1418	0.17598	0.21662	0.27086	0.30607	0.35713
1.945	0.14215	0.17656	0.21747	0.27208	0.30757	0.35909
1.95	0.14252	0.17716	0.21832	0.2733	0.30905	0.36102
1.955	0.1429	0.17775	0.21918	0.27451	0.31052	0.36292
1.96	0.14328	0.17836	0.22003	0.27571	0.31197	0.36478
1.965	0.14368	0.17897	0.22088	0.27689	0.31339	0.36661
1.97	0.14409	0.17958	0.22172	0.27805	0.31478	0.36838
1.975	0.1445	0.18019	0.22256	0.2792	0.31614	0.37009
1.98	0.14492	0.1808	0.22339	0.28031	0.31746	0.37175
1.985	0.14535	0.18142	0.22422	0.2814	0.31874	0.37333
1.99	0.14579	0.18203	0.22503	0.28246	0.31998	0.37485
1.995	0.14623	0.18265	0.22583	0.28349	0.32117	0.37629
2	0.14668	0.18326	0.22662	0.28449	0.32232	0.37766
2.005	0.14714	0.18387	0.22739	0.28544	0.32341	0.37895
2.01	0.1476	0.18447	0.22815	0.28636	0.32445	0.38015
2.015	0.14806	0.18507	0.22888	0.28725	0.32543	0.38129
2.02	0.14853	0.18566	0.2296	0.28809	0.32637	0.38234
2.025	0.14899	0.18624	0.2303	0.2889	0.32725	0.38332
2.03	0.14946	0.18681	0.23098	0.28966	0.32808	0.38422
2.035	0.14993	0.18738	0.23163	0.29038	0.32886	0.38505
2.04	0.1504	0.18793	0.23227	0.29106	0.32958	0.38581
2.045	0.15086	0.18847	0.23288	0.2917	0.33025	0.38649
2.05	0.15132	0.18899	0.23347	0.29231	0.33088	0.38711
2.055	0.15177	0.18951	0.23403	0.29288	0.33145	0.38766
2.06	0.15222	0.19	0.23457	0.29341	0.33198	0.38816
2.065	0.15266	0.19049	0.23508	0.29391	0.33247	0.38859
2.07	0.15309	0.19095	0.23557	0.29437	0.33291	0.38897
2.075	0.15352	0.1914	0.23603	0.29481	0.33331	0.38929
2.08	0.15393	0.19183	0.23648	0.29521	0.33368	0.38957
2.085	0.15434	0.19225	0.2369	0.29558	0.33401	0.3898
2.09	0.15473	0.19265	0.23729	0.29592	0.33431	0.38999
2.095	0.15511	0.19303	0.23766	0.29624	0.33458	0.39014
2.1	0.15548	0.19339	0.23801	0.29653	0.33482	0.39026
2.105	0.15583	0.19373	0.23834	0.2968	0.33502	0.39035
2.11	0.15617	0.19405	0.23865	0.29704	0.33521	0.39041
2.115	0.1565	0.19436	0.23893	0.29727	0.33538	0.39045
2.12	0.15681	0.19465	0.2392	0.29747	0.33552	0.39048
2.125	0.1571	0.19492	0.23945	0.29766	0.33565	0.39048
2.13	0.15738	0.19517	0.23968	0.29783	0.33576	0.39047
2.135	0.15765	0.19541	0.23989	0.29798	0.33586	0.39046
2.14	0.1579	0.19563	0.24008	0.29813	0.33594	0.39045
2.145	0.15813	0.19583	0.24026	0.29826	0.33602	0.39041
2.15	0.15835	0.19602	0.24042	0.29838	0.33608	0.39038
2.155	0.15855	0.19619	0.24058	0.29849	0.33614	0.39035
2.16	0.15874	0.19635	0.24072	0.29859	0.3362	0.39033
2.165	0.15891	0.1965	0.24085	0.29868	0.33625	0.39032
2.17	0.15907	0.19663	0.24096	0.29877	0.33631	0.3903
2.175	0.15922	0.19675	0.24108	0.29886	0.33636	0.39031
2.18	0.15935	0.19686	0.24118	0.29895	0.33642	0.39032
2.185	0.15948	0.19697	0.24128	0.29903	0.33648	0.39034
2.19	0.15959	0.19706	0.24137	0.29912	0.33655	0.39037
2.195	0.15969	0.19715	0.24146	0.29921	0.33662	0.39043
2.2	0.15979	0.19723	0.24154	0.2993	0.33671	0.3905
2.205	0.15987	0.19731	0.24163	0.2994	0.3368	0.39059
2.21	0.15995	0.19739	0.24172	0.2995	0.33691	0.39069
2.215	0.16002	0.19746	0.24181	0.29961	0.33703	0.39082
2.22	0.16008	0.19753	0.2419	0.29974	0.33717	0.39098
2.225	0.16014	0.1976	0.24199	0.29987	0.33732	0.39115
2.23	0.1602	0.19767	0.2421	0.30002	0.33749	0.39135
2.235	0.16025	0.19774	0.2422	0.30018	0.33768	0.39158
2.24	0.16031	0.19782	0.24232	0.30036	0.33789	0.39184
2.245	0.16036	0.1979	0.24244	0.30055	0.33812	0.39212
2.25	0.16041	0.19798	0.24257	0.30075	0.33838	0.39244
2.255	0.16046	0.19807	0.24272	0.30098	0.33866	0.3928
2.26	0.16051	0.19816	0.24287	0.30122	0.33896	0.39318
2.265	0.16057	0.19826	0.24304	0.30149	0.33929	0.3936
2.27	0.16062	0.19837	0.24322	0.30178	0.33966	0.39406
2.275	0.16068	0.19849	0.24342	0.30209	0.34005	0.39455
2.28	0.16075	0.19862	0.24364	0.30243	0.34047	0.39509
2.285	0.16082	0.19875	0.24387	0.3028	0.34094	0.39567
2.29	0.16089	0.1989	0.24412	0.3032	0.34143	0.3963
2.295	0.16097	0.19906	0.2444	0.30363	0.34197	0.39697
2.3	0.16105	0.19923	0.24469	0.30409	0.34254	0.39769
2.305	0.16114	0.19942	0.24501	0.30459	0.34316	0.39846
2.31	0.16124	0.19962	0.24535	0.30513	0.34382	0.39928
2.315	0.16134	0.19983	0.24571	0.3057	0.34452	0.40015
2.32	0.16145	0.20006	0.2461	0.30631	0.34527	0.40109
2.325	0.16157	0.2003	0.24652	0.30695	0.34607	0.40208
2.33	0.1617	0.20056	0.24696	0.30764	0.34691	0.40313
2.335	0.16183	0.20084	0.24742	0.30836	0.3478	0.40423
2.34	0.16197	0.20113	0.24792	0.30912	0.34874	0.4054
2.345	0.16211	0.20144	0.24844	0.30992	0.34972	0.40662
2.35	0.16227	0.20176	0.24898	0.31076	0.35075	0.40791
2.355	0.16244	0.2021	0.24955	0.31163	0.35181	0.40925
2.36	0.16261	0.20246	0.25014	0.31254	0.35292	0.41064
2.365	0.1628	0.20284	0.25076	0.31348	0.35407	0.41208
2.37	0.16299	0.20323	0.2514	0.31444	0.35525	0.41358
2.375	0.16319	0.20363	0.25206	0.31544	0.35646	0.41511
2.38	0.1634	0.20405	0.25273	0.31645	0.3577	0.41669
2.385	0.16362	0.20449	0.25342	0.31749	0.35897	0.41831
2.39	0.16385	0.20493	0.25413	0.31854	0.36026	0.41997
2.395	0.16409	0.20539	0.25485	0.31962	0.36157	0.42166
2.4	0.16433	0.20586	0.25558	0.3207	0.36289	0.42337
2.405	0.16459	0.20635	0.25632	0.32179	0.36423	0.42511
2.41	0.16485	0.20684	0.25707	0.32289	0.36559	0.42687
2.415	0.16513	0.20734	0.25783	0.324	0.36695	0.42864
2.42	0.16541	0.20784	0.25859	0.32511	0.36832	0.43042
2.425	0.1657	0.20836	0.25935	0.32622	0.36969	0.43221
2.43	0.16599	0.20888	0.26012	0.32733	0.37106	0.434
2.435	0.1663	0.2094	0.26088	0.32844	0.37242	0.43578
2.44	0.16661	0.20993	0.26165	0.32954	0.37378	0.43755
2.445	0.16693	0.21047	0.26241	0.33063	0.37512	0.43931
2.45	0.16726	0.211	0.26317	0.33172	0.37646	0.44104
2.455	0.1676	0.21154	0.26393	0.3328	0.37777	0.44274
2.46	0.16794	0.21208	0.26468	0.33386	0.37907	0.44441
2.465	0.16829	0.21262	0.26543	0.33491	0.38035	0.44604
2.47	0.16864	0.21316	0.26617	0.33593	0.38159	0.44763
2.475	0.169	0.2137	0.2669	0.33694	0.38281	0.44917
2.48	0.16936	0.21424	0.26762	0.33792	0.38399	0.45064
2.485	0.16974	0.21478	0.26833	0.33888	0.38513	0.45207
2.49	0.17011	0.21532	0.26903	0.33981	0.38622	0.45342
2.495	0.17049	0.21586	0.26971	0.3407	0.38728	0.45471
2.5	0.17087	0.21639	0.27039	0.34157	0.38829	0.45593
2.505	0.17126	0.21692	0.27105	0.3424	0.38926	0.45708
2.51	0.17165	0.21744	0.2717	0.3432	0.39017	0.45816
2.515	0.17205	0.21796	0.27233	0.34396	0.39104	0.45916
2.52	0.17244	0.21847	0.27295	0.34469	0.39186	0.46009
2.525	0.17284	0.21898	0.27354	0.34538	0.39263	0.46094
2.53	0.17324	0.21947	0.27412	0.34604	0.39334	0.46171
2.535	0.17364	0.21996	0.27468	0.34665	0.39401	0.46242
2.54	0.17403	0.22044	0.27522	0.34724	0.39463	0.46305
2.545	0.17443	0.22091	0.27574	0.34779	0.3952	0.46362
2.55	0.17482	0.22136	0.27625	0.34829	0.39572	0.46411
2.555	0.17521	0.22181	0.27673	0.34877	0.3962	0.46454
2.56	0.1756	0.22224	0.27718	0.34921	0.39663	0.46492
2.565	0.17598	0.22266	0.27762	0.34962	0.39702	0.46523
2.57	0.17636	0.22307	0.27804	0.34999	0.39737	0.4655
2.575	0.17673	0.22346	0.27843	0.35034	0.39767	0.46571
2.58	0.17709	0.22384	0.27881	0.35065	0.39795	0.46588
2.585	0.17744	0.22421	0.27916	0.35094	0.3982	0.466
2.59	0.17779	0.22456	0.2795	0.3512	0.39841	0.46609
2.595	0.17812	0.22489	0.27981	0.35144	0.3986	0.46615
2.6	0.17845	0.22521	0.28011	0.35165	0.39876	0.46617
2.605	0.17876	0.22551	0.28038	0.35184	0.3989	0.46616
2.61	0.17907	0.22579	0.28064	0.35201	0.39902	0.46613
2.615	0.17936	0.22606	0.28088	0.35216	0.39911	0.46609
2.62	0.17963	0.22632	0.2811	0.35229	0.39919	0.46603
2.625	0.1799	0.22656	0.2813	0.35241	0.39926	0.46595
2.63	0.18015	0.22678	0.28149	0.35251	0.3993	0.46586
2.635	0.18039	0.22699	0.28166	0.3526	0.39934	0.46576
2.64	0.18061	0.22718	0.28182	0.35268	0.39938	0.46566
2.645	0.18082	0.22736	0.28196	0.35275	0.3994	0.46556
2.65	0.18102	0.22752	0.2821	0.35281	0.39941	0.46546
2.655	0.18121	0.22767	0.28222	0.35286	0.39943	0.46536
2.66	0.18138	0.22781	0.28233	0.35291	0.39944	0.46526
2.665	0.18154	0.22794	0.28243	0.35295	0.39945	0.46518
2.67	0.18169	0.22805	0.28252	0.35299	0.39946	0.4651
2.675	0.18182	0.22816	0.2826	0.35303	0.39947	0.46503
2.68	0.18194	0.22825	0.28268	0.35307	0.39949	0.46498
2.685	0.18206	0.22834	0.28275	0.35311	0.39951	0.46494
2.69	0.18216	0.22842	0.28282	0.35315	0.39954	0.46492
2.695	0.18225	0.22849	0.28289	0.3532	0.39958	0.46491
2.7	0.18234	0.22856	0.28295	0.35325	0.39963	0.46492
2.705	0.18242	0.22862	0.28301	0.35331	0.39968	0.46495
2.71	0.18249	0.22868	0.28308	0.35338	0.39975	0.46501
2.715	0.18255	0.22874	0.28315	0.35346	0.39984	0.46508
2.72	0.18261	0.2288	0.28322	0.35355	0.39994	0.46518
2.725	0.18266	0.22885	0.28329	0.35365	0.40005	0.4653
2.73	0.18271	0.22891	0.28337	0.35376	0.40019	0.46546
2.735	0.18276	0.22897	0.28346	0.35389	0.40034	0.46563
2.74	0.1828	0.22903	0.28355	0.35404	0.40051	0.46584
2.745	0.18285	0.22909	0.28365	0.3542	0.4007	0.46607
2.75	0.18289	0.22916	0.28377	0.35438	0.40092	0.46634
2.755	0.18293	0.22923	0.28389	0.35457	0.40116	0.46663
2.76	0.18298	0.22931	0.28403	0.35479	0.40143	0.46697
2.765	0.18302	0.22939	0.28418	0.35504	0.40172	0.46733
2.77	0.18307	0.22949	0.28434	0.3553	0.40204	0.46774
2.775	0.18312	0.22959	0.28452	0.35559	0.40239	0.46818
2.78	0.18317	0.22969	0.28471	0.35591	0.40278	0.46866
2.785	0.18323	0.22981	0.28492	0.35625	0.40319	0.46919
2.79	0.18329	0.22994	0.28515	0.35663	0.40365	0.46975
2.795	0.18336	0.23008	0.2854	0.35703	0.40414	0.47037
2.8	0.18343	0.23023	0.28566	0.35747	0.40467	0.47103
2.805	0.1835	0.2304	0.28596	0.35794	0.40524	0.47174
2.81	0.18358	0.23057	0.28627	0.35845	0.40585	0.4725
2.815	0.18367	0.23076	0.28661	0.35899	0.40651	0.47331
2.82	0.18376	0.23097	0.28697	0.35956	0.4072	0.47418
2.825	0.18386	0.23118	0.28735	0.36018	0.40795	0.4751
2.83	0.18397	0.23142	0.28776	0.36083	0.40874	0.47608
2.835	0.18409	0.23166	0.28819	0.36151	0.40957	0.47713
2.84	0.18421	0.23193	0.28866	0.36224	0.41046	0.47823
2.845	0.18434	0.23221	0.28914	0.363	0.41138	0.47939
2.85	0.18448	0.2325	0.28965	0.3638	0.41234	0.48061
2.855	0.18462	0.23282	0.29019	0.36463	0.41335	0.48188
2.86	0.18478	0.23315	0.29075	0.36549	0.41439	0.48322
2.865	0.18494	0.23349	0.29133	0.36639	0.41548	0.4846
2.87	0.18512	0.23385	0.29194	0.36732	0.4166	0.48604
2.875	0.1853	0.23423	0.29256	0.36827	0.41776	0.48753
2.88	0.18549	0.23462	0.29321	0.36926	0.41894	0.48907
2.885	0.18569	0.23502	0.29388	0.37026	0.42016	0.49065
2.89	0.1859	0.23544	0.29456	0.37129	0.4214	0.49228
2.895	0.18612	0.23588	0.29526	0.37233	0.42267	0.49394
2.9	0.18635	0.23632	0.29597	0.37339	0.42396	0.49564
2.905	0.18659	0.23678	0.2967	0.37447	0.42527	0.49737
2.91	0.18684	0.23725	0.29744	0.37556	0.42659	0.49913
2.915	0.1871	0.23773	0.2982	0.37666	0.42793	0.50092
2.92	0.18737	0.23823	0.29896	0.37777	0.42927	0.50271
2.925	0.18765	0.23873	0.29973	0.37889	0.43063	0.50453
2.93	0.18794	0.23924	0.3005	0.38001	0.43199	0.50634
2.935	0.18824	0.23976	0.30129	0.38114	0.43335	0.50816
2.94	0.18855	0.24029	0.30207	0.38226	0.4347	0.50997
2.945	0.18887	0.24083	0.30286	0.38338	0.43606	0.51176
2.95	0.1892	0.24138	0.30366	0.3845	0.4374	0.51354
2.955	0.18954	0.24193	0.30445	0.38561	0.43872	0.51529
2.96	0.18989	0.24248	0.30524	0.3867	0.44003	0.517
2.965	0.19024	0.24305	0.30604	0.38779	0.44131	0.51868
2.97	0.19061	0.24361	0.30682	0.38885	0.44256	0.5203
2.975	0.19099	0.24418	0.30761	0.38989	0.44379	0.52188
2.98	0.19137	0.24476	0.30838	0.39091	0.44498	0.52339
2.985	0.19176	0.24533	0.30915	0.39191	0.44614	0.52484
2.99	0.19216	0.24591	0.30991	0.39288	0.44725	0.52623
2.995	0.19257	0.24648	0.31065	0.39381	0.44832	0.52755
3	0.19298	0.24706	0.31139	0.39472	0.44935	0.52879
3.005	0.1934	0.24763	0.31211	0.3956	0.45033	0.52996
3.01	0.19383	0.24819	0.31281	0.39643	0.45126	0.53106
3.015	0.19425	0.24876	0.3135	0.39724	0.45214	0.53207
3.02	0.19469	0.24931	0.31417	0.39801	0.45296	0.533
3.025	0.19512	0.24986	0.31483	0.39874	0.45374	0.53386
3.03	0.19555	0.2504	0.31546	0.39943	0.45446	0.53463
3.035	0.19599	0.25094	0.31607	0.40008	0.45513	0.53534
3.04	0.19643	0.25146	0.31666	0.4007	0.45575	0.53597
3.045	0.19686	0.25197	0.31723	0.40127	0.45632	0.53653
3.05	0.19729	0.25247	0.31778	0.40182	0.45684	0.53702
3.055	0.19772	0.25296	0.3183	0.40233	0.45732	0.53745
3.06	0.19814	0.25343	0.3188	0.4028	0.45776	0.53781
3.065	0.19856	0.25389	0.31927	0.40323	0.45815	0.53812
3.07	0.19897	0.25434	0.31973	0.40364	0.4585	0.53838
3.075	0.19937	0.25477	0.32015	0.40401	0.45882	0.53859
3.08	0.19976	0.25518	0.32056	0.40435	0.45909	0.53875
3.085	0.20015	0.25558	0.32094	0.40467	0.45934	0.53887
3.09	0.20052	0.25596	0.3213	0.40495	0.45955	0.53895
3.095	0.20088	0.25632	0.32164	0.40521	0.45973	0.53899
3.1	0.20123	0.25666	0.32196	0.40545	0.45989	0.53901
3.105	0.20157	0.25699	0.32225	0.40566	0.46003	0.539
3.11	0.2019	0.2573	0.32252	0.40585	0.46014	0.53896
3.115	0.20221	0.25759	0.32277	0.40602	0.46023	0.5389
3.12	0.2025	0.25786	0.32301	0.40617	0.46031	0.53882
3.125	0.20279	0.25811	0.32322	0.4063	0.46037	0.53872
3.13	0.20306	0.25835	0.32342	0.40641	0.46041	0.53863
3.135	0.20331	0.25857	0.3236	0.40651	0.46044	0.53851
3.14	0.20355	0.25878	0.32376	0.40659	0.46047	0.53839
3.145	0.20377	0.25897	0.32391	0.40667	0.46048	0.53828
3.15	0.20398	0.25914	0.32405	0.40673	0.46049	0.53816
3.155	0.20417	0.2593	0.32418	0.40679	0.46049	0.53805
3.16	0.20435	0.25945	0.32429	0.40684	0.46049	0.53793
3.165	0.20452	0.25958	0.32439	0.40689	0.46049	0.53782
3.17	0.20467	0.2597	0.32448	0.40693	0.46049	0.53772
3.175	0.20481	0.25981	0.32456	0.40696	0.46048	0.53763
3.18	0.20494	0.25991	0.32463	0.407	0.46048	0.53756
3.185	0.20506	0.26	0.3247	0.40704	0.46048	0.53749
3.19	0.20516	0.26009	0.32476	0.40707	0.46049	0.53744
3.195	0.20526	0.26016	0.32482	0.40711	0.46051	0.53741
3.2	0.20535	0.26023	0.32488	0.40716	0.46054	0.53739
3.205	0.20542	0.26029	0.32494	0.4072	0.46058	0.5374
3.21	0.20549	0.26035	0.325	0.40726	0.46062	0.53742
3.215	0.20556	0.26041	0.32505	0.40732	0.46068	0.53747
3.22	0.20561	0.26046	0.32511	0.40739	0.46076	0.53754
3.225	0.20567	0.26051	0.32518	0.40748	0.46085	0.53762
3.23	0.20572	0.26057	0.32525	0.40757	0.46095	0.53774
3.235	0.20576	0.26062	0.32532	0.40768	0.46108	0.53788
3.24	0.20581	0.26067	0.3254	0.4078	0.46122	0.53805
3.245	0.20585	0.26073	0.32549	0.40794	0.46139	0.53824
3.25	0.20589	0.26079	0.32559	0.40809	0.46157	0.53847
3.255	0.20593	0.26086	0.3257	0.40827	0.46178	0.53873
3.26	0.20597	0.26093	0.32582	0.40846	0.46202	0.53902
3.265	0.20601	0.26101	0.32595	0.40867	0.46228	0.53934
3.27	0.20606	0.26109	0.32609	0.40891	0.46256	0.5397
3.275	0.20611	0.26118	0.32625	0.40917	0.46288	0.5401
3.28	0.20616	0.26128	0.32642	0.40945	0.46323	0.54055
3.285	0.20621	0.26139	0.32661	0.40977	0.46361	0.54103
3.29	0.20627	0.26151	0.32682	0.41011	0.46403	0.54156
3.295	0.20633	0.26164	0.32704	0.41048	0.46448	0.54214
3.3	0.2064	0.26178	0.32729	0.41089	0.46497	0.54276
3.305	0.20647	0.26193	0.32756	0.41132	0.4655	0.54344
3.31	0.20655	0.2621	0.32784	0.41179	0.46607	0.54417
3.315	0.20663	0.26227	0.32815	0.4123	0.46668	0.54495
3.32	0.20672	0.26246	0.32848	0.41284	0.46734	0.54578
3.325	0.20681	0.26267	0.32884	0.41341	0.46803	0.54667
3.33	0.20692	0.26288	0.32922	0.41403	0.46878	0.54761
3.335	0.20703	0.26311	0.32963	0.41467	0.46956	0.54861
3.34	0.20714	0.26336	0.33005	0.41536	0.4704	0.54966
3.345	0.20727	0.26362	0.33051	0.41608	0.47126	0.55076
3.35	0.2074	0.2639	0.33099	0.41684	0.47218	0.55192
3.355	0.20753	0.2642	0.33149	0.41763	0.47314	0.55314
3.36	0.20768	0.2645	0.33201	0.41845	0.47413	0.5544
3.365	0.20784	0.26483	0.33256	0.4193	0.47516	0.55572
3.37	0.208	0.26516	0.33313	0.42018	0.47623	0.55709
3.375	0.20817	0.26552	0.33372	0.42109	0.47733	0.5585
3.38	0.20835	0.26588	0.33432	0.42202	0.47846	0.55996
3.385	0.20854	0.26626	0.33495	0.42298	0.47962	0.56145
3.39	0.20873	0.26666	0.33559	0.42395	0.4808	0.56299
3.395	0.20894	0.26707	0.33624	0.42494	0.48201	0.56456
3.4	0.20916	0.26748	0.33691	0.42595	0.48324	0.56617
3.405	0.20938	0.26791	0.33759	0.42698	0.48449	0.5678
3.41	0.20961	0.26835	0.33828	0.42802	0.48575	0.56946
3.415	0.20985	0.2688	0.33898	0.42907	0.48703	0.57113
3.42	0.2101	0.26926	0.33969	0.43012	0.48832	0.57282
3.425	0.21036	0.26973	0.3404	0.43119	0.48962	0.57452
3.43	0.21063	0.2702	0.34113	0.43226	0.49092	0.57623
3.435	0.2109	0.27068	0.34185	0.43332	0.49223	0.57793
3.44	0.21119	0.27117	0.34258	0.43439	0.49353	0.57963
3.445	0.21148	0.27166	0.34331	0.43546	0.49482	0.58132
3.45	0.21178	0.27216	0.34404	0.43652	0.49611	0.58298
3.455	0.21209	0.27267	0.34477	0.43758	0.49738	0.58462
3.46	0.2124	0.27317	0.3455	0.43862	0.49863	0.58622
3.465	0.21273	0.27369	0.34622	0.43965	0.49986	0.58779
3.47	0.21306	0.2742	0.34694	0.44067	0.50107	0.58932
3.475	0.21339	0.27472	0.34766	0.44166	0.50224	0.59079
3.48	0.21374	0.27524	0.34838	0.44263	0.50338	0.5922
3.485	0.21409	0.27576	0.34908	0.44358	0.50449	0.59355
3.49	0.21445	0.27628	0.34978	0.44451	0.50555	0.59484
3.495	0.21481	0.2768	0.35046	0.4454	0.50657	0.59606
3.5	0.21518	0.27732	0.35114	0.44627	0.50754	0.59721
3.505	0.21556	0.27784	0.3518	0.4471	0.50847	0.59828
3.51	0.21594	0.27836	0.35244	0.4479	0.50936	0.59928
3.515	0.21632	0.27887	0.35307	0.44867	0.5102	0.60021
3.52	0.2167	0.27937	0.35369	0.4494	0.51098	0.60108
3.525	0.21709	0.27987	0.35428	0.45009	0.5117	0.60186
3.53	0.21748	0.28037	0.35486	0.45075	0.51238	0.60257
3.535	0.21787	0.28085	0.35542	0.45136	0.513	0.6032
3.54	0.21827	0.28133	0.35596	0.45194	0.51357	0.60375
3.545	0.21866	0.2818	0.35648	0.45248	0.5141	0.60424
3.55	0.21904	0.28226	0.35698	0.45298	0.51458	0.60467
3.555	0.21943	0.28271	0.35746	0.45345	0.51501	0.60503
3.56	0.21981	0.28314	0.35791	0.45388	0.51539	0.60533
3.565	0.22019	0.28356	0.35835	0.45428	0.51574	0.60557
3.57	0.22056	0.28397	0.35876	0.45465	0.51605	0.60577
3.575	0.22093	0.28436	0.35915	0.45498	0.51632	0.60591
3.58	0.22129	0.28474	0.35952	0.45528	0.51656	0.60601
3.585	0.22164	0.28511	0.35986	0.45556	0.51676	0.60606
3.59	0.22198	0.28546	0.36019	0.45581	0.51693	0.60608
3.595	0.22232	0.28579	0.36049	0.45603	0.51707	0.60607
3.6	0.22264	0.28611	0.36078	0.45622	0.51718	0.60602
3.605	0.22295	0.28641	0.36104	0.45639	0.51727	0.60594
3.61	0.22325	0.28669	0.36129	0.45654	0.51734	0.60585
3.615	0.22354	0.28696	0.36152	0.45667	0.51739	0.60573
3.62	0.22382	0.28721	0.36173	0.45678	0.51742	0.60559
3.625	0.22408	0.28745	0.36192	0.45688	0.51744	0.60544
3.63	0.22433	0.28766	0.36209	0.45695	0.51744	0.60529
3.635	0.22457	0.28787	0.36225	0.45702	0.51743	0.60513
3.64	0.2248	0.28806	0.3624	0.45707	0.51741	0.60497
3.645	0.22501	0.28823	0.36253	0.45711	0.51739	0.6048
3.65	0.2252	0.28839	0.36264	0.45714	0.51735	0.60463
3.655	0.22539	0.28853	0.36275	0.45716	0.51731	0.60446
3.66	0.22556	0.28867	0.36284	0.45717	0.51727	0.6043
3.665	0.22571	0.28879	0.36293	0.45718	0.51723	0.60414
3.67	0.22586	0.28889	0.363	0.45719	0.51719	0.60399
3.675	0.22599	0.28899	0.36307	0.45719	0.51715	0.60385
3.68	0.22611	0.28908	0.36313	0.4572	0.51711	0.60372
3.685	0.22622	0.28915	0.36318	0.45719	0.51708	0.60361
3.69	0.22632	0.28922	0.36323	0.4572	0.51705	0.60351
3.695	0.22641	0.28928	0.36328	0.4572	0.51703	0.60342
3.7	0.22649	0.28934	0.36332	0.45721	0.51702	0.60336
3.705	0.22657	0.28939	0.36336	0.45723	0.51703	0.60331
3.71	0.22663	0.28944	0.3634	0.45725	0.51704	0.60328
3.715	0.22669	0.28949	0.36344	0.45729	0.51706	0.60328
3.72	0.22674	0.28953	0.36349	0.45733	0.5171	0.60329
3.725	0.22679	0.28957	0.36354	0.45738	0.51715	0.60333
3.73	0.22683	0.28961	0.36359	0.45745	0.51722	0.60339
3.735	0.22687	0.28965	0.36365	0.45753	0.51731	0.60348
3.74	0.22691	0.28969	0.36371	0.45762	0.51742	0.60359
3.745	0.22695	0.28974	0.36378	0.45773	0.51755	0.60373
3.75	0.22698	0.28979	0.36386	0.45785	0.51769	0.6039
3.755	0.22702	0.28984	0.36395	0.458	0.51786	0.60411
3.76	0.22705	0.2899	0.36406	0.45816	0.51806	0.60434
3.765	0.22709	0.28997	0.36417	0.45834	0.51828	0.60461
3.77	0.22713	0.29004	0.36429	0.45854	0.51853	0.60491
3.775	0.22717	0.29012	0.36443	0.45877	0.51881	0.60525
3.78	0.22721	0.2902	0.36458	0.45902	0.51911	0.60563
3.785	0.22725	0.2903	0.36475	0.4593	0.51945	0.60605
3.79	0.2273	0.2904	0.36494	0.45961	0.51983	0.60651
3.795	0.22735	0.29052	0.36514	0.45994	0.52024	0.60702
3.8	0.22741	0.29064	0.36536	0.4603	0.52068	0.60758
3.805	0.22747	0.29078	0.3656	0.4607	0.52116	0.60819
3.81	0.22754	0.29093	0.36587	0.46113	0.52168	0.60884
3.815	0.22761	0.29109	0.36615	0.46159	0.52225	0.60955
3.82	0.22769	0.29126	0.36645	0.46208	0.52285	0.61031
3.825	0.22777	0.29144	0.36678	0.46261	0.52349	0.61112
3.83	0.22786	0.29164	0.36713	0.46317	0.52418	0.61198
3.835	0.22796	0.29186	0.36751	0.46377	0.52491	0.61291
3.84	0.22806	0.29208	0.3679	0.4644	0.52568	0.61388
3.845	0.22817	0.29233	0.36832	0.46506	0.52649	0.61491
3.85	0.22829	0.29258	0.36877	0.46576	0.52735	0.616
3.855	0.22841	0.29286	0.36923	0.46649	0.52824	0.61715
3.86	0.22855	0.29314	0.36972	0.46726	0.52917	0.61835
3.865	0.22869	0.29344	0.37023	0.46805	0.53014	0.6196
3.87	0.22883	0.29376	0.37077	0.46887	0.53115	0.62091
3.875	0.22899	0.29409	0.37132	0.46972	0.5322	0.62227
3.88	0.22916	0.29443	0.37189	0.4706	0.53327	0.62368
3.885	0.22933	0.29479	0.37248	0.47151	0.53438	0.62513
3.89	0.22951	0.29517	0.37309	0.47244	0.53552	0.62663
3.895	0.22971	0.29555	0.37371	0.47339	0.53669	0.62817
3.9	0.22991	0.29595	0.37435	0.47435	0.53787	0.62976
3.905	0.23012	0.29636	0.37501	0.47534	0.53909	0.63137
3.91	0.23034	0.29678	0.37567	0.47634	0.54032	0.63302
3.915	0.23057	0.29721	0.37635	0.47736	0.54156	0.63468
3.92	0.23081	0.29766	0.37704	0.47838	0.54282	0.63637
3.925	0.23106	0.29811	0.37773	0.47942	0.54409	0.63807
3.93	0.23132	0.29858	0.37844	0.48045	0.54536	0.63977
3.935	0.23159	0.29906	0.37915	0.4815	0.54664	0.64147
3.94	0.23187	0.29954	0.37987	0.48255	0.54792	0.64317
3.945	0.23216	0.30003	0.38059	0.48359	0.54919	0.64486
3.95	0.23245	0.30053	0.38131	0.48463	0.55045	0.64652
3.955	0.23276	0.30104	0.38204	0.48566	0.55169	0.64816
3.96	0.23308	0.30155	0.38277	0.48668	0.55292	0.64977
3.965	0.2334	0.30207	0.38349	0.48769	0.55413	0.65133
3.97	0.23374	0.30259	0.38422	0.48869	0.55531	0.65286
3.975	0.23408	0.30312	0.38494	0.48967	0.55646	0.65432
3.98	0.23443	0.30365	0.38566	0.49062	0.55758	0.65572
3.985	0.23479	0.30418	0.38637	0.49156	0.55866	0.65707
3.99	0.23516	0.30472	0.38707	0.49246	0.5597	0.65835
3.995	0.23553	0.30526	0.38777	0.49334	0.5607	0.65956
4	0.23591	0.30579	0.38845	0.49419	0.56166	0.6607
4.005	0.2363	0.30632	0.38912	0.495	0.56256	0.66176
4.01	0.23669	0.30685	0.38977	0.49578	0.56341	0.66274
4.015	0.23708	0.30738	0.39041	0.49652	0.56422	0.66365
4.02	0.23748	0.3079	0.39103	0.49723	0.56498	0.66447
4.025	0.23789	0.30842	0.39164	0.4979	0.56569	0.66522
4.03	0.23829	0.30893	0.39223	0.49854	0.56634	0.66589
4.035	0.2387	0.30943	0.3928	0.49914	0.56695	0.6665
4.04	0.2391	0.30992	0.39334	0.49969	0.56751	0.66703
4.045	0.23951	0.31041	0.39387	0.50021	0.56802	0.6675
4.05	0.23991	0.31088	0.39437	0.5007	0.56847	0.6679
4.055	0.24031	0.31134	0.39485	0.50114	0.56889	0.66823
4.06	0.24071	0.31179	0.39531	0.50156	0.56926	0.6685
4.065	0.2411	0.31222	0.39575	0.50194	0.56959	0.66871
4.07	0.24149	0.31264	0.39616	0.50229	0.56987	0.66887
4.075	0.24187	0.31305	0.39656	0.50261	0.57012	0.66898
4.08	0.24225	0.31344	0.39693	0.5029	0.57034	0.66905
4.085	0.24261	0.31382	0.39728	0.50316	0.57051	0.66907
4.09	0.24297	0.31418	0.39761	0.50339	0.57066	0.66905
4.095	0.24331	0.31452	0.39792	0.5036	0.57078	0.669
4.1	0.24365	0.31485	0.3982	0.50378	0.57087	0.6689
4.105	0.24397	0.31516	0.39847	0.50394	0.57095	0.66878
4.11	0.24428	0.31545	0.39871	0.50408	0.57099	0.66864
4.115	0.24458	0.31572	0.39894	0.5042	0.57101	0.66848
4.12	0.24487	0.31598	0.39915	0.50429	0.57102	0.66831
4.125	0.24514	0.31622	0.39934	0.50438	0.57101	0.66812
4.13	0.2454	0.31645	0.39952	0.50445	0.57099	0.66791
4.135	0.24565	0.31666	0.39967	0.5045	0.57095	0.6677
4.14	0.24588	0.31685	0.39981	0.50455	0.5709	0.66749
4.145	0.24609	0.31703	0.39994	0.50457	0.57085	0.66728
4.15	0.24629	0.31719	0.40005	0.50459	0.57078	0.66707
4.155	0.24648	0.31734	0.40016	0.5046	0.57072	0.66685
4.16	0.24666	0.31748	0.40024	0.50461	0.57065	0.66665
4.165	0.24682	0.3176	0.40032	0.50461	0.57058	0.66646
4.17	0.24697	0.31771	0.40039	0.50461	0.57051	0.66627
4.175	0.2471	0.31781	0.40045	0.5046	0.57045	0.66609
4.18	0.24723	0.31789	0.4005	0.50459	0.57038	0.66592
4.185	0.24734	0.31797	0.40055	0.50457	0.57032	0.66576
4.19	0.24744	0.31804	0.40059	0.50456	0.57027	0.66561
4.195	0.24753	0.3181	0.40063	0.50456	0.57023	0.66549
4.2	0.24761	0.31816	0.40066	0.50456	0.57019	0.66539
4.205	0.24768	0.31821	0.40069	0.50456	0.57016	0.6653
4.21	0.24775	0.31825	0.40072	0.50456	0.57015	0.66524
4.215	0.2478	0.31829	0.40075	0.50458	0.57015	0.6652
4.22	0.24786	0.31833	0.40079	0.50461	0.57016	0.66518
4.225	0.2479	0.31837	0.40082	0.50464	0.57019	0.66518
4.23	0.24794	0.31841	0.40086	0.50469	0.57024	0.66521
4.235	0.24798	0.31844	0.40091	0.50474	0.5703	0.66526
4.24	0.24802	0.31848	0.40096	0.50482	0.57038	0.66534
4.245	0.24805	0.31852	0.40102	0.5049	0.57048	0.66545
4.25	0.24808	0.31856	0.40108	0.50501	0.57061	0.66559
4.255	0.24811	0.31861	0.40115	0.50513	0.57075	0.66575
4.26	0.24815	0.31866	0.40124	0.50527	0.57092	0.66596
4.265	0.24818	0.31872	0.40133	0.50543	0.57111	0.66619
4.27	0.24821	0.31878	0.40143	0.5056	0.57134	0.66646
4.275	0.24825	0.31884	0.40155	0.5058	0.57158	0.66676
4.28	0.24828	0.31892	0.40168	0.50603	0.57186	0.66711
4.285	0.24832	0.319	0.40183	0.50628	0.57217	0.6675
4.29	0.24837	0.31909	0.40199	0.50656	0.57251	0.66793
4.295	0.24841	0.31919	0.40217	0.50686	0.57289	0.66841
4.3	0.24846	0.3193	0.40237	0.5072	0.57331	0.66893
4.305	0.24852	0.31942	0.40258	0.50756	0.57376	0.6695
4.31	0.24858	0.31955	0.40282	0.50796	0.57425	0.67012
4.315	0.24864	0.31969	0.40307	0.50838	0.57478	0.67079
4.32	0.24871	0.31984	0.40335	0.50884	0.57536	0.67151
4.325	0.24879	0.32001	0.40364	0.50934	0.57597	0.67229
4.33	0.24887	0.32019	0.40396	0.50986	0.57663	0.67311
4.335	0.24895	0.32038	0.40431	0.51043	0.57733	0.67399
4.34	0.24905	0.32058	0.40467	0.51102	0.57806	0.67492
4.345	0.24914	0.3208	0.40506	0.51165	0.57884	0.67591
4.35	0.24925	0.32104	0.40547	0.51232	0.57966	0.67695
4.355	0.24936	0.32128	0.4059	0.51301	0.58052	0.67804
4.36	0.24948	0.32154	0.40635	0.51374	0.58142	0.67918
4.365	0.24961	0.32182	0.40683	0.51449	0.58235	0.68037
4.37	0.24974	0.32211	0.40733	0.51528	0.58332	0.68161
4.375	0.24989	0.32241	0.40784	0.51609	0.58433	0.68289
4.38	0.25004	0.32273	0.40838	0.51693	0.58536	0.68422
4.385	0.25019	0.32306	0.40893	0.51779	0.58643	0.68559
4.39	0.25036	0.3234	0.40951	0.51867	0.58752	0.687
4.395	0.25053	0.32376	0.4101	0.51958	0.58864	0.68845
4.4	0.25072	0.32414	0.4107	0.52051	0.58978	0.68994
4.405	0.25091	0.32452	0.41132	0.52145	0.59093	0.69145
4.41	0.25111	0.32491	0.41195	0.52241	0.59211	0.693
4.415	0.25132	0.32532	0.4126	0.52338	0.59331	0.69456
4.42	0.25154	0.32574	0.41325	0.52436	0.59452	0.69615
4.425	0.25177	0.32616	0.41392	0.52536	0.59573	0.69776
4.43	0.25201	0.3266	0.41459	0.52636	0.59696	0.69937
4.435	0.25226	0.32705	0.41527	0.52736	0.59819	0.70098
4.44	0.25252	0.3275	0.41596	0.52837	0.59942	0.70259
4.445	0.25278	0.32797	0.41666	0.52938	0.60064	0.70419
4.45	0.25306	0.32844	0.41735	0.53038	0.60185	0.70578
4.455	0.25335	0.32891	0.41805	0.53137	0.60305	0.70734
4.46	0.25364	0.3294	0.41876	0.53236	0.60424	0.70887
4.465	0.25394	0.32989	0.41946	0.53334	0.60541	0.71037
4.47	0.25425	0.33039	0.42016	0.5343	0.60654	0.71182
4.475	0.25457	0.33089	0.42085	0.53524	0.60766	0.71322
4.48	0.2549	0.3314	0.42155	0.53616	0.60873	0.71457
4.485	0.25524	0.33191	0.42223	0.53706	0.60977	0.71585
4.49	0.25558	0.33242	0.42291	0.53793	0.61077	0.71708
4.495	0.25593	0.33294	0.42358	0.53878	0.61173	0.71823
4.5	0.25629	0.33345	0.42424	0.5396	0.61265	0.71933
4.505	0.25665	0.33397	0.42489	0.54038	0.61351	0.72035
4.51	0.25702	0.33448	0.42552	0.54112	0.61433	0.72129
4.515	0.2574	0.33499	0.42614	0.54184	0.6151	0.72217
4.52	0.25777	0.3355	0.42675	0.54251	0.61582	0.72297
4.525	0.25816	0.336	0.42733	0.54316	0.61649	0.72369
4.53	0.25854	0.3365	0.4279	0.54375	0.61711	0.72432
4.535	0.25893	0.33699	0.42845	0.54432	0.61768	0.72489
4.54	0.25931	0.33747	0.42898	0.54484	0.6182	0.72538
4.545	0.2597	0.33794	0.42949	0.54534	0.61866	0.72581
4.55	0.26008	0.3384	0.42998	0.54579	0.61908	0.72616
4.555	0.26047	0.33885	0.43044	0.54621	0.61946	0.72645
4.56	0.26085	0.33929	0.43089	0.54659	0.6198	0.72667
4.565	0.26122	0.33972	0.43131	0.54693	0.62009	0.72684
4.57	0.2616	0.34013	0.43171	0.54725	0.62034	0.72696
4.575	0.26196	0.34053	0.43209	0.54754	0.62055	0.72702
4.58	0.26232	0.34092	0.43245	0.54779	0.62073	0.72703
4.585	0.26267	0.34129	0.43279	0.54801	0.62088	0.727
4.59	0.26301	0.34164	0.4331	0.54821	0.62099	0.72693
4.595	0.26335	0.34198	0.4334	0.54838	0.62108	0.72683
4.6	0.26367	0.3423	0.43367	0.54852	0.62114	0.72668
4.605	0.26398	0.3426	0.43392	0.54865	0.62118	0.72652
4.61	0.26428	0.34289	0.43416	0.54875	0.62119	0.72633
4.615	0.26457	0.34316	0.43437	0.54883	0.62118	0.72612
4.62	0.26485	0.34342	0.43457	0.54889	0.62116	0.72589
4.625	0.26511	0.34366	0.43474	0.54894	0.62113	0.72565
4.63	0.26536	0.34388	0.43491	0.54897	0.62107	0.7254
4.635	0.2656	0.34408	0.43505	0.54899	0.62101	0.72514
4.64	0.26582	0.34427	0.43518	0.549	0.62094	0.72488
4.645	0.26603	0.34445	0.43529	0.54899	0.62086	0.72461
4.65	0.26623	0.3446	0.43539	0.54897	0.62077	0.72434
4.655	0.26641	0.34475	0.43548	0.54895	0.62067	0.72407
4.66	0.26658	0.34488	0.43555	0.54892	0.62058	0.7238
4.665	0.26673	0.34499	0.43562	0.54889	0.62049	0.72355
4.67	0.26687	0.3451	0.43567	0.54885	0.62039	0.72331
4.675	0.267	0.34519	0.43572	0.54881	0.62029	0.72307
4.68	0.26712	0.34527	0.43575	0.54876	0.6202	0.72285
4.685	0.26723	0.34535	0.43578	0.54872	0.62011	0.72264
4.69	0.26732	0.34541	0.43581	0.54869	0.62003	0.72243
4.695	0.26741	0.34546	0.43583	0.54865	0.61995	0.72226
4.7	0.26749	0.34551	0.43584	0.54862	0.61988	0.7221
4.705	0.26756	0.34555	0.43586	0.54859	0.61983	0.72196
4.71	0.26761	0.34559	0.43587	0.54857	0.61978	0.72185
4.715	0.26767	0.34562	0.43588	0.54856	0.61975	0.72175
4.72	0.26771	0.34565	0.4359	0.54855	0.61973	0.72167
4.725	0.26776	0.34568	0.43592	0.54856	0.61972	0.72162
4.73	0.26779	0.34571	0.43594	0.54858	0.61973	0.7216
4.735	0.26782	0.34573	0.43597	0.54861	0.61976	0.7216
4.74	0.26785	0.34576	0.436	0.54865	0.61981	0.72163
4.745	0.26788	0.34579	0.43604	0.54871	0.61987	0.72169
4.75	0.26791	0.34582	0.43609	0.54878	0.61996	0.72177
4.755	0.26793	0.34586	0.43614	0.54888	0.62007	0.7219
4.76	0.26796	0.3459	0.43621	0.54898	0.62019	0.72205
4.765	0.26798	0.34594	0.43629	0.54911	0.62035	0.72224
4.77	0.26801	0.34599	0.43637	0.54925	0.62053	0.72246
4.775	0.26804	0.34604	0.43647	0.54942	0.62074	0.72272
4.78	0.26807	0.34611	0.43659	0.54962	0.62098	0.72303
4.785	0.2681	0.34617	0.43671	0.54984	0.62125	0.72337
4.79	0.26813	0.34625	0.43686	0.55008	0.62156	0.72376
4.795	0.26817	0.34634	0.43701	0.55035	0.6219	0.72419
4.8	0.26821	0.34643	0.43719	0.55064	0.62227	0.72466
4.805	0.26826	0.34653	0.43738	0.55097	0.62268	0.72519
4.81	0.26831	0.34665	0.43759	0.55133	0.62312	0.72576
4.815	0.26837	0.34677	0.43782	0.55172	0.62361	0.72638
4.82	0.26843	0.34691	0.43808	0.55214	0.62413	0.72704
4.825	0.26849	0.34705	0.43835	0.55259	0.6247	0.72776
4.83	0.26856	0.34721	0.43864	0.55308	0.6253	0.72853
4.835	0.26864	0.34738	0.43896	0.5536	0.62594	0.72935
4.84	0.26872	0.34757	0.43929	0.55415	0.62663	0.73022
4.845	0.26881	0.34777	0.43965	0.55474	0.62735	0.73115
4.85	0.2689	0.34798	0.44003	0.55536	0.62812	0.73213
4.855	0.269	0.3482	0.44043	0.55602	0.62892	0.73317
4.86	0.26911	0.34844	0.44086	0.5567	0.62976	0.73426
4.865	0.26923	0.34869	0.44131	0.55742	0.63064	0.7354
4.87	0.26935	0.34896	0.44177	0.55817	0.63156	0.7366
4.875	0.26948	0.34924	0.44226	0.55895	0.63251	0.73784
4.88	0.26962	0.34953	0.44276	0.55976	0.63349	0.73914
4.885	0.26977	0.34984	0.44329	0.56059	0.6345	0.74048
4.89	0.26992	0.35016	0.44384	0.56145	0.63555	0.74187
4.895	0.27008	0.35049	0.4444	0.56233	0.63662	0.7433
4.9	0.27026	0.35084	0.44498	0.56324	0.63772	0.74477
4.905	0.27044	0.3512	0.44557	0.56417	0.63884	0.74627
4.91	0.27063	0.35157	0.44617	0.56511	0.63998	0.7478
4.915	0.27082	0.35195	0.4468	0.56607	0.64114	0.74936
4.92	0.27103	0.35235	0.44743	0.56705	0.64232	0.75093
4.925	0.27125	0.35275	0.44808	0.56804	0.6435	0.75252
4.93	0.27148	0.35317	0.44874	0.56903	0.64469	0.75412
4.935	0.27171	0.3536	0.4494	0.57004	0.64589	0.75571
4.94	0.27196	0.35404	0.45007	0.57105	0.64709	0.7573
4.945	0.27221	0.35448	0.45075	0.57205	0.64828	0.75888
4.95	0.27248	0.35494	0.45144	0.57306	0.64947	0.76044
4.955	0.27276	0.35541	0.45213	0.57406	0.65064	0.76197
4.96	0.27304	0.35588	0.45282	0.57505	0.65179	0.76347
4.965	0.27333	0.35636	0.45352	0.57603	0.65293	0.76493
4.97	0.27364	0.35684	0.45421	0.57699	0.65404	0.76634
4.975	0.27395	0.35734	0.4549	0.57793	0.65512	0.76771
4.98	0.27427	0.35783	0.45559	0.57884	0.65616	0.76903
4.985	0.2746	0.35833	0.45627	0.57974	0.65717	0.77029
4.99	0.27494	0.35884	0.45694	0.58061	0.65815	0.77148
4.995	0.27528	0.35934	0.45761	0.58144	0.65908	0.7726
5	0.27563	0.35985	0.45827	0.58225	0.65996	0.77365
5.005	0.27599	0.36035	0.45891	0.58302	0.6608	0.77462
5.01	0.27636	0.36086	0.45954	0.58375	0.66159	0.77553
5.015	0.27673	0.36136	0.46016	0.58445	0.66234	0.77635
5.02	0.27711	0.36186	0.46076	0.58511	0.66303	0.7771
5.025	0.27748	0.36235	0.46135	0.58574	0.66367	0.77777
5.03	0.27787	0.36284	0.46191	0.58633	0.66427	0.77836
5.035	0.27825	0.36332	0.46246	0.58687	0.66481	0.77888
5.04	0.27863	0.36379	0.46298	0.58739	0.6653	0.77933
5.045	0.27902	0.36426	0.46349	0.58786	0.66575	0.7797
5.05	0.2794	0.36471	0.46397	0.5883	0.66614	0.78
5.055	0.27979	0.36515	0.46444	0.5887	0.6665	0.78024
5.06	0.28017	0.36559	0.46488	0.58907	0.6668	0.78042
5.065	0.28054	0.36601	0.4653	0.5894	0.66706	0.78054
5.07	0.28091	0.36641	0.4657	0.5897	0.66729	0.78061
5.075	0.28128	0.36681	0.46608	0.58997	0.66748	0.78063
5.08	0.28164	0.36719	0.46643	0.59021	0.66763	0.78059
5.085	0.28199	0.36755	0.46677	0.59042	0.66776	0.78051
5.09	0.28233	0.3679	0.46708	0.5906	0.66785	0.7804
5.095	0.28267	0.36823	0.46737	0.59076	0.66791	0.78025
5.1	0.28299	0.36855	0.46764	0.5909	0.66794	0.78007
5.105	0.28331	0.36885	0.46788	0.59101	0.66795	0.77985
5.11	0.28361	0.36913	0.46811	0.5911	0.66795	0.77961
5.115	0.2839	0.3694	0.46832	0.59118	0.66792	0.77936
5.12	0.28418	0.36965	0.46852	0.59123	0.66787	0.77908
5.125	0.28444	0.36988	0.46869	0.59127	0.66781	0.77879
5.13	0.28469	0.3701	0.46885	0.5913	0.66773	0.7785
5.135	0.28493	0.3703	0.46898	0.59131	0.66764	0.7782
5.14	0.28516	0.37049	0.46911	0.59131	0.66754	0.77789
5.145	0.28537	0.37066	0.46921	0.59129	0.66744	0.77758
5.15	0.28556	0.37081	0.46931	0.59127	0.66733	0.77726
5.155	0.28575	0.37095	0.46939	0.59124	0.66721	0.77696
5.16	0.28592	0.37108	0.46946	0.5912	0.66709	0.77665
5.165	0.28608	0.3712	0.46952	0.59116	0.66697	0.77635
5.17	0.28622	0.3713	0.46956	0.59111	0.66685	0.77607
5.175	0.28635	0.37139	0.4696	0.59106	0.66673	0.77579
5.18	0.28647	0.37146	0.46963	0.591	0.66661	0.77553
5.185	0.28658	0.37153	0.46965	0.59095	0.6665	0.77528
5.19	0.28668	0.37159	0.46967	0.5909	0.66639	0.77505
5.195	0.28676	0.37164	0.46968	0.59085	0.66629	0.77484
5.2	0.28684	0.37168	0.46968	0.5908	0.6662	0.77464
5.205	0.28691	0.37172	0.46969	0.59075	0.66612	0.77447
5.21	0.28697	0.37176	0.46969	0.59072	0.66605	0.77432
5.215	0.28702	0.37178	0.4697	0.59069	0.66598	0.77419
5.22	0.28707	0.37181	0.4697	0.59066	0.66594	0.77408
5.225	0.28711	0.37183	0.46971	0.59065	0.66591	0.774
5.23	0.28714	0.37185	0.46972	0.59065	0.66589	0.77394
5.235	0.28717	0.37187	0.46973	0.59066	0.66589	0.77391
5.24	0.2872	0.37189	0.46975	0.59068	0.66591	0.77391
5.245	0.28723	0.37191	0.46978	0.59071	0.66595	0.77393
5.25	0.28725	0.37194	0.46981	0.59076	0.66601	0.77399
5.255	0.28727	0.37197	0.46985	0.59083	0.66609	0.77408
5.26	0.2873	0.372	0.4699	0.59091	0.6662	0.77421
5.265	0.28732	0.37203	0.46996	0.59101	0.66633	0.77436
5.27	0.28734	0.37207	0.47003	0.59113	0.66648	0.77456
5.275	0.28736	0.37212	0.47011	0.59127	0.66667	0.77479
5.28	0.28739	0.37217	0.4702	0.59144	0.66688	0.77505
5.285	0.28742	0.37223	0.47031	0.59163	0.66712	0.77537
5.29	0.28745	0.37229	0.47043	0.59184	0.66739	0.77572
5.295	0.28748	0.37237	0.47056	0.59207	0.6677	0.77612
5.3	0.28752	0.37245	0.47071	0.59234	0.66804	0.77656
5.305	0.28756	0.37254	0.47088	0.59263	0.66842	0.77705
5.31	0.2876	0.37264	0.47107	0.59295	0.66883	0.77758
5.315	0.28765	0.37275	0.47127	0.5933	0.66928	0.77816
5.32	0.2877	0.37287	0.47149	0.59369	0.66978	0.7788
5.325	0.28776	0.373	0.47173	0.5941	0.6703	0.77948
5.33	0.28782	0.37315	0.472	0.59455	0.67087	0.78022
5.335	0.28789	0.3733	0.47228	0.59503	0.67148	0.781
5.34	0.28796	0.37347	0.47258	0.59555	0.67213	0.78184
5.345	0.28804	0.37365	0.4729	0.5961	0.67282	0.78273
5.35	0.28813	0.37384	0.47325	0.59668	0.67355	0.78368
5.355	0.28822	0.37405	0.47361	0.59729	0.67431	0.78467
5.36	0.28831	0.37427	0.474	0.59794	0.67512	0.78573
5.365	0.28842	0.3745	0.47441	0.59861	0.67596	0.78683
5.37	0.28853	0.37475	0.47483	0.59932	0.67683	0.78797
5.375	0.28864	0.37501	0.47528	0.60006	0.67774	0.78917
5.38	0.28877	0.37528	0.47574	0.60083	0.67869	0.79042
5.385	0.2889	0.37556	0.47623	0.60162	0.67966	0.79171
5.39	0.28904	0.37586	0.47673	0.60244	0.68066	0.79304
5.395	0.28919	0.37617	0.47724	0.60328	0.68169	0.79441
5.4	0.28935	0.37649	0.47778	0.60414	0.68275	0.79583
5.405	0.28952	0.37683	0.47833	0.60503	0.68383	0.79727
5.41	0.28969	0.37717	0.47889	0.60593	0.68493	0.79874
5.415	0.28987	0.37753	0.47947	0.60685	0.68605	0.80023
5.42	0.29007	0.3779	0.48007	0.60779	0.68719	0.80175
5.425	0.29027	0.37828	0.48067	0.60874	0.68834	0.80328
5.43	0.29048	0.37868	0.48128	0.60969	0.6895	0.80482
5.435	0.29071	0.37908	0.48191	0.61066	0.69066	0.80637
5.44	0.29094	0.37949	0.48254	0.61162	0.69182	0.80791
5.445	0.29118	0.37991	0.48319	0.61259	0.69297	0.80945
5.45	0.29143	0.38034	0.48383	0.61356	0.69412	0.81096
5.455	0.29169	0.38078	0.48448	0.61452	0.69526	0.81245
5.46	0.29196	0.38123	0.48514	0.61547	0.69639	0.81391
5.465	0.29224	0.38168	0.4858	0.61641	0.69749	0.81534
5.47	0.29253	0.38214	0.48646	0.61734	0.69857	0.81671
5.475	0.29283	0.38261	0.48711	0.61825	0.69962	0.81804
5.48	0.29314	0.38309	0.48777	0.61914	0.70064	0.81932
5.485	0.29346	0.38357	0.48842	0.62	0.70161	0.82053
5.49	0.29378	0.38405	0.48906	0.62084	0.70255	0.82168
5.495	0.29412	0.38454	0.4897	0.62165	0.70346	0.82277
5.5	0.29446	0.38502	0.49032	0.62243	0.70431	0.82378
5.505	0.29481	0.38551	0.49094	0.62318	0.70512	0.82471
5.51	0.29516	0.386	0.49154	0.62389	0.70588	0.82557
5.515	0.29552	0.38649	0.49213	0.62457	0.70659	0.82635
5.52	0.29588	0.38697	0.4927	0.62521	0.70725	0.82707
5.525	0.29625	0.38745	0.49326	0.62582	0.70786	0.82769
5.53	0.29663	0.38793	0.4938	0.62639	0.70842	0.82824
5.535	0.297	0.3884	0.49432	0.62692	0.70892	0.82871
5.54	0.29737	0.38886	0.49482	0.62741	0.70938	0.82911
5.545	0.29775	0.38931	0.4953	0.62787	0.70979	0.82944
5.55	0.29812	0.38976	0.49577	0.62829	0.71016	0.82969
5.555	0.2985	0.39019	0.49621	0.62867	0.71048	0.82989
5.56	0.29887	0.39061	0.49663	0.62902	0.71075	0.83002
5.565	0.29924	0.39103	0.49702	0.62933	0.71098	0.8301
5.57	0.2996	0.39143	0.4974	0.62961	0.71118	0.83012
5.575	0.29996	0.39181	0.49775	0.62986	0.71133	0.8301
5.58	0.30031	0.39218	0.49808	0.63008	0.71145	0.83002
5.585	0.30065	0.39254	0.4984	0.63027	0.71154	0.82991
5.59	0.30099	0.39289	0.49869	0.63043	0.71159	0.82976
5.595	0.30131	0.39321	0.49896	0.63057	0.71162	0.82957
5.6	0.30163	0.39353	0.49921	0.63068	0.71163	0.82935
5.605	0.30193	0.39382	0.49943	0.63077	0.7116	0.8291
5.61	0.30223	0.3941	0.49964	0.63084	0.71156	0.82883
5.615	0.30251	0.39436	0.49984	0.63088	0.71149	0.82854
5.62	0.30279	0.39461	0.50001	0.63091	0.71141	0.82824
5.625	0.30304	0.39484	0.50016	0.63092	0.71132	0.82792
5.63	0.30329	0.39505	0.50029	0.63092	0.71122	0.82759
5.635	0.30352	0.39525	0.50041	0.6309	0.7111	0.82726
5.64	0.30374	0.39543	0.50051	0.63087	0.71098	0.82691
5.645	0.30395	0.3956	0.5006	0.63083	0.71084	0.82657
5.65	0.30414	0.39575	0.50068	0.63078	0.7107	0.82623
5.655	0.30431	0.39588	0.50074	0.63072	0.71055	0.82588
5.66	0.30448	0.39601	0.50079	0.63066	0.7104	0.82554
5.665	0.30463	0.39611	0.50083	0.63058	0.71024	0.82521
5.67	0.30477	0.39621	0.50086	0.63051	0.71009	0.82488
5.675	0.3049	0.39629	0.50087	0.63043	0.70994	0.82457
5.68	0.30501	0.39637	0.50088	0.63035	0.70979	0.82426
5.685	0.30511	0.39643	0.50089	0.63027	0.70964	0.82398
5.69	0.3052	0.39648	0.50089	0.63019	0.7095	0.82372
5.695	0.30528	0.39652	0.50088	0.6301	0.70937	0.82346
5.7	0.30535	0.39656	0.50087	0.63003	0.70925	0.82322
5.705	0.30542	0.39659	0.50086	0.62996	0.70913	0.82301
5.71	0.30547	0.39661	0.50084	0.62989	0.70903	0.82281
5.715	0.30552	0.39663	0.50083	0.62983	0.70894	0.82264
5.72	0.30556	0.39665	0.50082	0.62978	0.70886	0.82248
5.725	0.30559	0.39666	0.5008	0.62974	0.7088	0.82236
5.73	0.30562	0.39667	0.5008	0.62971	0.70875	0.82226
5.735	0.30565	0.39668	0.50079	0.62969	0.70872	0.82219
5.74	0.30567	0.39669	0.5008	0.62968	0.70871	0.82214
5.745	0.30569	0.3967	0.5008	0.62969	0.70872	0.82213
5.75	0.30571	0.39672	0.50082	0.62972	0.70874	0.82215
5.755	0.30572	0.39673	0.50084	0.62976	0.70879	0.82219
5.76	0.30574	0.39675	0.50088	0.62981	0.70887	0.82228
5.765	0.30575	0.39677	0.50092	0.62989	0.70896	0.8224
5.77	0.30577	0.3968	0.50097	0.62999	0.70909	0.82255
5.775	0.30578	0.39683	0.50103	0.6301	0.70923	0.82274
5.78	0.3058	0.39687	0.50111	0.63024	0.70941	0.82297
5.785	0.30582	0.39692	0.50119	0.6304	0.70961	0.82324
5.79	0.30584	0.39697	0.5013	0.63058	0.70985	0.82355
5.795	0.30587	0.39703	0.50141	0.6308	0.71012	0.8239
5.8	0.3059	0.3971	0.50155	0.63103	0.71043	0.8243
5.805	0.30593	0.39717	0.5017	0.6313	0.71077	0.82474
5.81	0.30596	0.39726	0.50186	0.6316	0.71115	0.82523
5.815	0.306	0.39736	0.50205	0.63192	0.71156	0.82577
5.82	0.30605	0.39746	0.50225	0.63228	0.71202	0.82635
5.825	0.3061	0.39758	0.50248	0.63266	0.71251	0.82699
5.83	0.30615	0.3977	0.50272	0.63308	0.71304	0.82767
5.835	0.30621	0.39784	0.50298	0.63353	0.71361	0.82841
5.84	0.30628	0.39799	0.50326	0.63401	0.71423	0.82919
5.845	0.30635	0.39816	0.50357	0.63452	0.71488	0.83004
5.85	0.30642	0.39833	0.50389	0.63507	0.71558	0.83093
5.855	0.3065	0.39852	0.50424	0.63565	0.71631	0.83188
5.86	0.30659	0.39872	0.5046	0.63626	0.71708	0.83288
5.865	0.30669	0.39893	0.50499	0.63691	0.71789	0.83394
5.87	0.30679	0.39916	0.5054	0.63758	0.71874	0.83505
5.875	0.3069	0.3994	0.50582	0.63828	0.71963	0.83621
5.88	0.30702	0.39966	0.50627	0.63901	0.72055	0.83743
5.885	0.30714	0.39992	0.50673	0.63977	0.72151	0.83869
5.89	0.30727	0.40021	0.50722	0.64056	0.7225	0.83999
5.895	0.30741	0.4005	0.50772	0.64138	0.72353	0.84135
5.9	0.30756	0.40081	0.50824	0.64221	0.72458	0.84274
5.905	0.30772	0.40113	0.50877	0.64308	0.72566	0.84417
5.91	0.30788	0.40146	0.50933	0.64396	0.72677	0.84563
5.915	0.30806	0.40181	0.50989	0.64486	0.72789	0.84712
5.92	0.30824	0.40217	0.51048	0.64578	0.72903	0.84863
5.925	0.30844	0.40254	0.51107	0.64671	0.73019	0.85015
5.93	0.30864	0.40292	0.51168	0.64766	0.73135	0.85168
5.935	0.30885	0.40332	0.51229	0.64861	0.73252	0.85321
5.94	0.30907	0.40372	0.51292	0.64956	0.73369	0.85473
5.945	0.3093	0.40414	0.51355	0.65052	0.73485	0.85625
5.95	0.30955	0.40456	0.51419	0.65148	0.73601	0.85773
5.955	0.3098	0.405	0.51484	0.65243	0.73715	0.8592
5.96	0.31006	0.40544	0.51549	0.65337	0.73828	0.86063
5.965	0.31033	0.4059	0.51614	0.6543	0.73939	0.86202
5.97	0.31061	0.40636	0.5168	0.65522	0.74046	0.86337
5.975	0.3109	0.40682	0.51745	0.65612	0.74149	0.86466
5.98	0.3112	0.4073	0.5181	0.65699	0.7425	0.8659
5.985	0.31151	0.40777	0.51874	0.65785	0.74347	0.86707
5.99	0.31183	0.40825	0.51938	0.65867	0.7444	0.86818
5.995	0.31216	0.40874	0.52001	0.65947	0.74528	0.86922
6	0.31249	0.40922	0.52063	0.66023	0.74612	0.87019
6.005	0.31283	0.40971	0.52123	0.66096	0.74691	0.87108
6.01	0.31318	0.41019	0.52183	0.66165	0.74764	0.87189
6.015	0.31353	0.41068	0.52241	0.66231	0.74833	0.87264
6.02	0.31389	0.41116	0.52298	0.66294	0.74896	0.8733
6.025	0.31425	0.41163	0.52353	0.66353	0.74954	0.87389
6.03	0.31461	0.4121	0.52406	0.66408	0.75007	0.87441
6.035	0.31498	0.41257	0.52457	0.66459	0.75055	0.87486
6.04	0.31535	0.41302	0.52507	0.66506	0.75097	0.87524
6.045	0.31572	0.41347	0.52554	0.66549	0.75135	0.87555
6.05	0.31609	0.41391	0.526	0.66589	0.75169	0.87579
6.055	0.31646	0.41433	0.52643	0.66625	0.75197	0.87596
6.06	0.31682	0.41475	0.52684	0.66658	0.75222	0.87608
6.065	0.31719	0.41515	0.52723	0.66687	0.75242	0.87615
6.07	0.31755	0.41554	0.5276	0.66713	0.75258	0.87616
6.075	0.3179	0.41592	0.52794	0.66736	0.75271	0.87612
6.08	0.31824	0.41628	0.52826	0.66755	0.75281	0.87604
6.085	0.31858	0.41663	0.52857	0.66772	0.75286	0.8759
6.09	0.31892	0.41697	0.52885	0.66787	0.75289	0.87574
6.095	0.31924	0.41728	0.52911	0.66798	0.75289	0.87555
6.1	0.31955	0.41758	0.52936	0.66808	0.75286	0.87531
6.105	0.31986	0.41787	0.52958	0.66815	0.75281	0.87505
6.11	0.32015	0.41814	0.52978	0.6682	0.75274	0.87476
6.115	0.32043	0.41839	0.52996	0.66823	0.75265	0.87445
6.12	0.3207	0.41862	0.53013	0.66824	0.75254	0.87411
6.125	0.32096	0.41884	0.53027	0.66823	0.75241	0.87376
6.13	0.3212	0.41904	0.5304	0.66821	0.75227	0.8734
6.135	0.32143	0.41923	0.53051	0.66817	0.75212	0.87303
6.14	0.32165	0.4194	0.53061	0.66812	0.75196	0.87265
6.145	0.32185	0.41955	0.53069	0.66806	0.75179	0.87227
6.15	0.32204	0.41969	0.53076	0.66799	0.75161	0.8719
6.155	0.32222	0.41982	0.53081	0.66792	0.75143	0.87152
6.16	0.32238	0.41993	0.53085	0.66783	0.75125	0.87114
6.165	0.32253	0.42003	0.53088	0.66773	0.75106	0.87077
6.17	0.32267	0.42011	0.5309	0.66764	0.75087	0.87041
6.175	0.3228	0.42019	0.53091	0.66754	0.75069	0.87006
6.18	0.32291	0.42025	0.53091	0.66744	0.75051	0.86972
6.185	0.32301	0.4203	0.53091	0.66734	0.75034	0.86939
6.19	0.3231	0.42034	0.5309	0.66724	0.75016	0.86908
6.195	0.32318	0.42037	0.53088	0.66713	0.75	0.86879
6.2	0.32325	0.4204	0.53086	0.66704	0.74985	0.86852
6.205	0.32331	0.42042	0.53084	0.66695	0.7497	0.86826
6.21	0.32336	0.42043	0.53081	0.66687	0.74957	0.86803
6.215	0.32341	0.42044	0.53079	0.66679	0.74945	0.86782
6.22	0.32345	0.42045	0.53077	0.66672	0.74935	0.86764
6.225	0.32348	0.42045	0.53075	0.66666	0.74926	0.86747
6.23	0.32351	0.42045	0.53073	0.66661	0.74918	0.86733
6.235	0.32353	0.42045	0.53071	0.66657	0.74913	0.86722
6.24	0.32355	0.42046	0.5307	0.66655	0.74909	0.86714
6.245	0.32356	0.42046	0.5307	0.66654	0.74907	0.86709
6.25	0.32357	0.42046	0.5307	0.66654	0.74907	0.86707
6.255	0.32359	0.42047	0.53071	0.66656	0.74909	0.86708
6.26	0.3236	0.42048	0.53073	0.66659	0.74914	0.86712
6.265	0.32361	0.4205	0.53075	0.66664	0.74921	0.8672
6.27	0.32362	0.42052	0.53079	0.66671	0.7493	0.86732
6.275	0.32363	0.42054	0.53084	0.66681	0.74942	0.86747
6.28	0.32364	0.42057	0.53089	0.66692	0.74957	0.86766
6.285	0.32366	0.4206	0.53096	0.66705	0.74975	0.86789
6.29	0.32367	0.42065	0.53105	0.66721	0.74996	0.86816
6.295	0.32369	0.4207	0.53114	0.66739	0.7502	0.86847
6.3	0.32371	0.42076	0.53126	0.6676	0.75047	0.86883
6.305	0.32374	0.42082	0.53138	0.66783	0.75078	0.86924
6.31	0.32377	0.4209	0.53153	0.66809	0.75113	0.86969
6.315	0.3238	0.42098	0.53169	0.66839	0.75151	0.8702
6.32	0.32384	0.42108	0.53187	0.66871	0.75193	0.87075
6.325	0.32388	0.42118	0.53207	0.66906	0.75238	0.87135
6.33	0.32392	0.4213	0.53229	0.66945	0.75288	0.872
6.335	0.32398	0.42142	0.53252	0.66986	0.75342	0.8727
6.34	0.32403	0.42156	0.53278	0.67031	0.75399	0.87346
6.345	0.32409	0.42171	0.53306	0.67079	0.75461	0.87426
6.35	0.32416	0.42187	0.53335	0.6713	0.75526	0.87512
6.355	0.32423	0.42205	0.53367	0.67184	0.75596	0.87604
6.36	0.32431	0.42223	0.53401	0.67242	0.75669	0.87701
6.365	0.32439	0.42243	0.53436	0.67302	0.75746	0.87804
6.37	0.32449	0.42264	0.53474	0.67366	0.75826	0.87912
6.375	0.32458	0.42287	0.53514	0.67432	0.75911	0.88025
6.38	0.32469	0.42311	0.53556	0.67502	0.75998	0.88142
6.385	0.3248	0.42336	0.53599	0.67574	0.76089	0.88265
6.39	0.32492	0.42362	0.53645	0.67649	0.76184	0.88392
6.395	0.32505	0.42389	0.53692	0.67726	0.76281	0.88524
6.4	0.32519	0.42418	0.53742	0.67806	0.76382	0.8866
6.405	0.32533	0.42448	0.53793	0.67889	0.76485	0.88799
6.41	0.32549	0.42479	0.53845	0.67973	0.76591	0.88942
6.415	0.32565	0.42512	0.53899	0.68059	0.76699	0.89087
6.42	0.32582	0.42546	0.53955	0.68147	0.7681	0.89233
6.425	0.326	0.4258	0.54012	0.68237	0.76921	0.89381
6.43	0.32619	0.42616	0.5407	0.68327	0.77032	0.8953
6.435	0.32639	0.42653	0.54129	0.68418	0.77145	0.89679
6.44	0.3266	0.42691	0.54189	0.68509	0.77258	0.89827
6.445	0.32682	0.42731	0.5425	0.68601	0.77371	0.89973
6.45	0.32705	0.42771	0.54312	0.68693	0.77482	0.90117
6.455	0.32729	0.42812	0.54375	0.68785	0.77593	0.90259
6.46	0.32754	0.42854	0.54438	0.68876	0.77702	0.90397
6.465	0.3278	0.42897	0.54501	0.68966	0.77808	0.9053
6.47	0.32807	0.42941	0.54565	0.69054	0.77913	0.90658
6.475	0.32835	0.42986	0.54628	0.69141	0.78014	0.90782
6.48	0.32864	0.43031	0.54691	0.69226	0.78112	0.909
6.485	0.32893	0.43077	0.54754	0.69309	0.78206	0.91012
6.49	0.32924	0.43123	0.54816	0.69388	0.78297	0.91116
6.495	0.32955	0.4317	0.54877	0.69465	0.78382	0.91214
6.5	0.32988	0.43217	0.54938	0.6954	0.78463	0.91305
6.505	0.33021	0.43264	0.54997	0.69611	0.78539	0.91389
6.51	0.33054	0.4331	0.55055	0.69678	0.78611	0.91464
6.515	0.33088	0.43357	0.55111	0.69742	0.78678	0.91533
6.52	0.33123	0.43404	0.55167	0.69802	0.78739	0.91594
6.525	0.33158	0.4345	0.5522	0.69858	0.78796	0.91646
6.53	0.33194	0.43496	0.55272	0.69911	0.78847	0.91691
6.535	0.33229	0.43542	0.55323	0.6996	0.78893	0.91729
6.54	0.33265	0.43586	0.55371	0.70005	0.78935	0.9176
6.545	0.33301	0.4363	0.55417	0.70046	0.78971	0.91784
6.55	0.33337	0.43674	0.55461	0.70084	0.79003	0.91802
6.555	0.33373	0.43716	0.55504	0.70118	0.79031	0.91813
6.56	0.33409	0.43757	0.55544	0.70148	0.79054	0.91818
6.565	0.33444	0.43797	0.55582	0.70174	0.79073	0.91818
6.57	0.33479	0.43836	0.55618	0.70198	0.79087	0.91813
6.575	0.33514	0.43873	0.55651	0.70218	0.79098	0.91803
6.58	0.33547	0.43909	0.55682	0.70235	0.79105	0.91787
6.585	0.3358	0.43944	0.55711	0.70249	0.79109	0.91766
6.59	0.33613	0.43977	0.55738	0.70261	0.7911	0.91742
6.595	0.33644	0.44009	0.55763	0.7027	0.79107	0.91715
6.6	0.33675	0.44039	0.55786	0.70276	0.79102	0.91683
6.605	0.33704	0.44068	0.55807	0.70281	0.79093	0.9165
6.61	0.33733	0.44095	0.55826	0.70283	0.79083	0.91614
6.615	0.3376	0.4412	0.55843	0.70283	0.7907	0.91577
6.62	0.33786	0.44144	0.55858	0.70282	0.79056	0.91538
6.625	0.33811	0.44166	0.55871	0.70279	0.7904	0.91497
6.63	0.33835	0.44187	0.55883	0.70274	0.79023	0.91456
6.635	0.33857	0.44206	0.55893	0.70268	0.79005	0.91414
6.64	0.33878	0.44224	0.55901	0.70261	0.78985	0.91371
6.645	0.33897	0.44239	0.55908	0.70252	0.78965	0.91329
6.65	0.33916	0.44253	0.55913	0.70243	0.78945	0.91287
6.655	0.33933	0.44266	0.55918	0.70233	0.78924	0.91245
6.66	0.33948	0.44278	0.55921	0.70222	0.78903	0.91204
6.665	0.33963	0.44287	0.55922	0.7021	0.78882	0.91163
6.67	0.33976	0.44296	0.55923	0.70198	0.7886	0.91123
6.675	0.33987	0.44303	0.55923	0.70186	0.78839	0.91083
6.68	0.33998	0.4431	0.55922	0.70173	0.78818	0.91046
6.685	0.34007	0.44315	0.5592	0.7016	0.78797	0.9101
6.69	0.34016	0.44319	0.55918	0.70148	0.78778	0.90976
6.695	0.34023	0.44322	0.55915	0.70136	0.78759	0.90943
6.7	0.34029	0.44325	0.55912	0.70124	0.78741	0.90913
6.705	0.34035	0.44326	0.55909	0.70112	0.78723	0.90883
6.71	0.34039	0.44327	0.55905	0.70101	0.78707	0.90856
6.715	0.34043	0.44328	0.55901	0.70091	0.78692	0.90832
6.72	0.34047	0.44328	0.55897	0.70081	0.78679	0.9081
6.725	0.34049	0.44328	0.55894	0.70073	0.78667	0.90791
6.73	0.34051	0.44327	0.5589	0.70065	0.78656	0.90775
6.735	0.34053	0.44327	0.55887	0.70059	0.78648	0.90761
6.74	0.34054	0.44326	0.55885	0.70054	0.78641	0.9075
6.745	0.34055	0.44326	0.55883	0.7005	0.78636	0.90742
6.75	0.34056	0.44325	0.55882	0.70048	0.78633	0.90737
6.755	0.34056	0.44325	0.55881	0.70047	0.78632	0.90735
6.76	0.34057	0.44325	0.55881	0.70048	0.78634	0.90736
6.765	0.34057	0.44325	0.55883	0.70051	0.78638	0.90741
6.77	0.34057	0.44326	0.55884	0.70056	0.78645	0.90749
6.775	0.34058	0.44327	0.55887	0.70063	0.78654	0.90762
6.78	0.34059	0.44328	0.55892	0.70072	0.78666	0.90777
6.785	0.3406	0.44331	0.55897	0.70083	0.78681	0.90797
6.79	0.3406	0.44334	0.55904	0.70096	0.78699	0.90822
6.795	0.34062	0.44337	0.55912	0.70112	0.78721	0.9085
6.8	0.34063	0.44342	0.55921	0.70131	0.78745	0.90882
6.805	0.34065	0.44347	0.55932	0.70153	0.78773	0.90919
6.81	0.34068	0.44353	0.55945	0.70177	0.78805	0.90961
6.815	0.3407	0.4436	0.55959	0.70204	0.7884	0.91008
6.82	0.34073	0.44368	0.55976	0.70234	0.78879	0.91059
6.825	0.34077	0.44377	0.55993	0.70267	0.78922	0.91116
6.83	0.3408	0.44387	0.56013	0.70303	0.78969	0.91178
6.835	0.34085	0.44398	0.56035	0.70343	0.79019	0.91244
6.84	0.3409	0.4441	0.56058	0.70385	0.79074	0.91315
6.845	0.34095	0.44423	0.56084	0.70431	0.79132	0.91393
6.85	0.34101	0.44437	0.56111	0.7048	0.79194	0.91476
6.855	0.34107	0.44453	0.56141	0.70533	0.7926	0.91565
6.86	0.34114	0.4447	0.56173	0.70588	0.7933	0.91659
6.865	0.34122	0.44488	0.56206	0.70647	0.79404	0.9176
6.87	0.3413	0.44507	0.56242	0.70709	0.79482	0.91866
6.875	0.34139	0.44528	0.5628	0.70774	0.79563	0.91978
6.88	0.34149	0.4455	0.56319	0.70842	0.79648	0.92096
6.885	0.34159	0.44573	0.56361	0.70913	0.79736	0.92219
6.89	0.34171	0.44598	0.56405	0.70986	0.79828	0.92346
6.895	0.34183	0.44624	0.5645	0.71062	0.79922	0.92479
6.9	0.34195	0.44651	0.56497	0.71141	0.8002	0.92616
6.905	0.34209	0.4468	0.56546	0.71222	0.80121	0.92757
6.91	0.34223	0.44709	0.56597	0.71305	0.80224	0.92902
6.915	0.34239	0.44741	0.5665	0.71391	0.80328	0.93049
6.92	0.34255	0.44773	0.56704	0.71478	0.80435	0.93199
6.925	0.34272	0.44807	0.56759	0.71566	0.80543	0.9335
6.93	0.3429	0.44842	0.56816	0.71655	0.80652	0.93502
6.935	0.34309	0.44878	0.56874	0.71745	0.80762	0.93653
6.94	0.34329	0.44915	0.56933	0.71836	0.80872	0.93804
6.945	0.3435	0.44954	0.56994	0.71927	0.80982	0.93952
6.95	0.34372	0.44993	0.57055	0.72018	0.81091	0.941
6.955	0.34396	0.45034	0.57116	0.72108	0.81199	0.94244
6.96	0.3442	0.45076	0.57178	0.72198	0.81304	0.94385
6.965	0.34445	0.45118	0.57241	0.72286	0.81408	0.9452
6.97	0.34471	0.45161	0.57303	0.72373	0.81509	0.94651
6.975	0.34498	0.45205	0.57366	0.72459	0.81607	0.94777
6.98	0.34526	0.4525	0.57428	0.72543	0.81702	0.94896
6.985	0.34555	0.45295	0.5749	0.72624	0.81793	0.95009
6.99	0.34585	0.4534	0.57551	0.72702	0.8188	0.95116
6.995	0.34616	0.45386	0.57612	0.72778	0.81963	0.95214
7	0.34647	0.45432	0.57671	0.72851	0.82041	0.95305
7.005	0.34679	0.45479	0.57729	0.7292	0.82115	0.95389
7.01	0.34712	0.45525	0.57786	0.72986	0.82183	0.95464
7.015	0.34746	0.45571	0.57842	0.73048	0.82247	0.95532
7.02	0.3478	0.45617	0.57896	0.73107	0.82306	0.95591
7.025	0.34814	0.45663	0.57949	0.73162	0.82359	0.95643
7.03	0.34849	0.45708	0.57999	0.73213	0.82407	0.95688
7.035	0.34884	0.45752	0.58048	0.7326	0.8245	0.95724
7.04	0.3492	0.45796	0.58095	0.73303	0.82488	0.95754
7.045	0.34955	0.45839	0.58141	0.73342	0.82521	0.95777
7.05	0.34991	0.45881	0.58184	0.73378	0.8255	0.95792
7.055	0.35026	0.45922	0.58225	0.73411	0.82575	0.95801
7.06	0.35061	0.45963	0.58264	0.7344	0.82594	0.95804
7.065	0.35096	0.46002	0.583	0.73465	0.8261	0.95799
7.07	0.3513	0.4604	0.58335	0.73486	0.82621	0.95791
7.075	0.35164	0.46076	0.58368	0.73505	0.82628	0.95778
7.08	0.35198	0.46111	0.58398	0.73521	0.82632	0.95759
7.085	0.3523	0.46145	0.58426	0.73533	0.82633	0.95737
7.09	0.35262	0.46177	0.58452	0.73544	0.8263	0.9571
7.095	0.35293	0.46208	0.58476	0.73551	0.82624	0.9568
7.1	0.35323	0.46237	0.58498	0.73556	0.82616	0.95648
7.105	0.35352	0.46265	0.58518	0.73559	0.82606	0.95612
7.11	0.3538	0.46291	0.58537	0.73559	0.82593	0.95573
7.115	0.35407	0.46315	0.58553	0.73558	0.82579	0.95533
7.12	0.35433	0.46338	0.58567	0.73555	0.82562	0.9549
7.125	0.35458	0.46359	0.5858	0.7355	0.82544	0.95446
7.13	0.35481	0.46379	0.58591	0.73544	0.82524	0.95402
7.135	0.35503	0.46397	0.586	0.73536	0.82503	0.95357
7.14	0.35524	0.46414	0.58608	0.73528	0.82482	0.95311
7.145	0.35543	0.46429	0.58614	0.73517	0.82459	0.95265
7.15	0.35561	0.46442	0.58619	0.73506	0.82436	0.95219
7.155	0.35578	0.46454	0.58622	0.73495	0.82412	0.95174
7.16	0.35593	0.46465	0.58624	0.73483	0.82389	0.95128
7.165	0.35607	0.46474	0.58625	0.7347	0.82365	0.95084
7.17	0.3562	0.46482	0.58625	0.73456	0.8234	0.9504
7.175	0.35632	0.46488	0.58624	0.73442	0.82317	0.94998
7.18	0.35642	0.46494	0.58622	0.73428	0.82293	0.94957
7.185	0.35651	0.46498	0.5862	0.73414	0.8227	0.94917
7.19	0.35659	0.46502	0.58616	0.73399	0.82247	0.94879
7.195	0.35666	0.46504	0.58612	0.73386	0.82225	0.94843
7.2	0.35672	0.46506	0.58608	0.73373	0.82205	0.94809
7.205	0.35678	0.46507	0.58603	0.73359	0.82185	0.94776
7.21	0.35682	0.46507	0.58599	0.73347	0.82166	0.94745
7.215	0.35685	0.46507	0.58594	0.73335	0.82149	0.94717
7.22	0.35688	0.46507	0.58589	0.73324	0.82132	0.94691
7.225	0.35691	0.46506	0.58584	0.73314	0.82117	0.94668
7.23	0.35692	0.46505	0.58579	0.73304	0.82104	0.94648
7.235	0.35694	0.46504	0.58575	0.73296	0.82093	0.9463
7.24	0.35694	0.46502	0.58571	0.73289	0.82083	0.94615
7.245	0.35695	0.46501	0.58568	0.73283	0.82076	0.94604
7.25	0.35695	0.465	0.58566	0.73279	0.8207	0.94595
7.255	0.35695	0.46499	0.58564	0.73277	0.82067	0.9459
7.26	0.35695	0.46499	0.58562	0.73276	0.82066	0.94588
7.265	0.35695	0.46498	0.58562	0.73276	0.82067	0.94589
7.27	0.35695	0.46498	0.58563	0.73279	0.82071	0.94594
7.275	0.35695	0.46499	0.58564	0.73284	0.82078	0.94603
7.28	0.35695	0.465	0.58567	0.7329	0.82087	0.94616
7.285	0.35695	0.46501	0.58571	0.73299	0.821	0.94633
7.29	0.35696	0.46503	0.58576	0.7331	0.82115	0.94654
7.295	0.35696	0.46506	0.58582	0.73323	0.82134	0.94679
7.3	0.35697	0.4651	0.5859	0.73338	0.82156	0.94709
7.305	0.35698	0.46514	0.58599	0.73357	0.82181	0.94744
7.31	0.357	0.46519	0.5861	0.73378	0.8221	0.94783
7.315	0.35702	0.46525	0.58622	0.73401	0.82242	0.94828
7.32	0.35704	0.46532	0.58636	0.73428	0.82279	0.94877
7.325	0.35706	0.46539	0.58652	0.73457	0.82318	0.94931
7.33	0.35709	0.46548	0.58669	0.7349	0.82362	0.9499
7.335	0.35713	0.46558	0.58689	0.73525	0.8241	0.95055
7.34	0.35717	0.46568	0.5871	0.73564	0.82462	0.95126
7.345	0.35721	0.4658	0.58734	0.73605	0.82518	0.95202
7.35	0.35726	0.46593	0.58759	0.7365	0.82577	0.95283
7.355	0.35732	0.46607	0.58786	0.73698	0.82641	0.95371
7.36	0.35738	0.46622	0.58816	0.73749	0.82709	0.95464
7.365	0.35745	0.46639	0.58847	0.73804	0.8278	0.95563
7.37	0.35752	0.46657	0.5888	0.73861	0.82855	0.95668
7.375	0.3576	0.46676	0.58915	0.73922	0.82933	0.95778
7.38	0.35769	0.46696	0.58952	0.73986	0.83015	0.95894
7.385	0.35779	0.46717	0.58992	0.74052	0.83101	0.96014
7.39	0.35789	0.4674	0.59033	0.74122	0.8319	0.9614
7.395	0.358	0.46764	0.59076	0.74195	0.83282	0.96271
7.4	0.35811	0.46789	0.59121	0.7427	0.83377	0.96405
7.405	0.35824	0.46816	0.59167	0.74348	0.83475	0.96544
7.41	0.35837	0.46844	0.59216	0.74428	0.83576	0.96686
7.415	0.35852	0.46873	0.59266	0.74511	0.83678	0.9683
7.42	0.35867	0.46904	0.59318	0.74595	0.83783	0.96977
7.425	0.35883	0.46936	0.59371	0.74681	0.83889	0.97125
7.43	0.359	0.46969	0.59426	0.74768	0.83997	0.97274
7.435	0.35918	0.47003	0.59482	0.74856	0.84105	0.97423
7.44	0.35937	0.47039	0.59539	0.74945	0.84213	0.9757
7.445	0.35957	0.47075	0.59597	0.75035	0.8432	0.97717
7.45	0.35978	0.47113	0.59657	0.75125	0.84428	0.97861
7.455	0.36	0.47152	0.59717	0.75214	0.84534	0.98003
7.46	0.36024	0.47192	0.59777	0.75303	0.84639	0.98141
7.465	0.36047	0.47232	0.59838	0.7539	0.84741	0.98275
7.47	0.36072	0.47274	0.599	0.75477	0.84841	0.98403
7.475	0.36099	0.47317	0.59961	0.75561	0.84937	0.98525
7.48	0.36125	0.4736	0.60022	0.75644	0.8503	0.98642
7.485	0.36153	0.47403	0.60083	0.75725	0.85119	0.98753
7.49	0.36182	0.47447	0.60143	0.75803	0.85204	0.98856
7.495	0.36212	0.47492	0.60202	0.75879	0.85285	0.98952
7.5	0.36242	0.47537	0.60261	0.75951	0.85362	0.99039
7.505	0.36273	0.47582	0.60318	0.7602	0.85433	0.9912
7.51	0.36305	0.47626	0.60375	0.76086	0.85501	0.99193
7.515	0.36338	0.47671	0.60429	0.76148	0.85562	0.99258
7.52	0.36371	0.47716	0.60483	0.76206	0.85619	0.99315
7.525	0.36404	0.4776	0.60534	0.76261	0.8567	0.99365
7.53	0.36438	0.47804	0.60584	0.76311	0.85716	0.99406
7.535	0.36472	0.47847	0.60632	0.76358	0.85757	0.9944
7.54	0.36507	0.47889	0.60679	0.76401	0.85793	0.99467
7.545	0.36541	0.47931	0.60723	0.7644	0.85823	0.99486
7.55	0.36576	0.47972	0.60765	0.76475	0.85849	0.99499
7.555	0.3661	0.48012	0.60805	0.76506	0.8587	0.99506
7.56	0.36644	0.48051	0.60843	0.76534	0.85886	0.99506
7.565	0.36678	0.48089	0.60878	0.76559	0.85898	0.995
7.57	0.36712	0.48125	0.60912	0.7658	0.85906	0.99488
7.575	0.36745	0.48161	0.60943	0.76597	0.85909	0.9947
7.58	0.36778	0.48195	0.60972	0.76612	0.8591	0.99447
7.585	0.3681	0.48228	0.60999	0.76624	0.85906	0.9942
7.59	0.36841	0.48259	0.61024	0.76633	0.859	0.99389
7.595	0.36871	0.48289	0.61047	0.7664	0.8589	0.99355
7.6	0.369	0.48317	0.61068	0.76643	0.85878	0.99317
7.605	0.36929	0.48344	0.61086	0.76645	0.85863	0.99277
7.61	0.36956	0.48369	0.61103	0.76645	0.85846	0.99235
7.615	0.36983	0.48392	0.61118	0.76642	0.85827	0.99191
7.62	0.37008	0.48414	0.6113	0.76638	0.85806	0.99145
7.625	0.37032	0.48435	0.61142	0.76632	0.85784	0.99098
7.63	0.37055	0.48453	0.61151	0.76624	0.8576	0.9905
7.635	0.37076	0.4847	0.61158	0.76615	0.85736	0.99002
7.64	0.37096	0.48486	0.61165	0.76605	0.8571	0.98953
7.645	0.37115	0.485	0.61169	0.76594	0.85684	0.98904
7.65	0.37133	0.48512	0.61172	0.76581	0.85658	0.98855
7.655	0.37149	0.48523	0.61174	0.76568	0.85631	0.98807
7.66	0.37164	0.48533	0.61175	0.76554	0.85604	0.98759
7.665	0.37178	0.48541	0.61174	0.7654	0.85577	0.98712
7.67	0.3719	0.48548	0.61173	0.76525	0.8555	0.98665
7.675	0.37201	0.48554	0.6117	0.76509	0.85523	0.9862
7.68	0.37211	0.48558	0.61167	0.76494	0.85496	0.98576
7.685	0.3722	0.48562	0.61163	0.76478	0.8547	0.98533
7.69	0.37228	0.48564	0.61158	0.76462	0.85444	0.98492
7.695	0.37235	0.48565	0.61153	0.76446	0.85419	0.98452
7.7	0.3724	0.48566	0.61147	0.76431	0.85396	0.98414
7.705	0.37245	0.48566	0.61141	0.76416	0.85373	0.98378
7.71	0.37249	0.48566	0.61135	0.76401	0.85351	0.98345
7.715	0.37252	0.48564	0.61129	0.76387	0.8533	0.98313
7.72	0.37254	0.48563	0.61122	0.76373	0.85311	0.98284
7.725	0.37256	0.48561	0.61116	0.76361	0.85294	0.98258
7.73	0.37257	0.48559	0.6111	0.7635	0.85279	0.98234
7.735	0.37258	0.48556	0.61104	0.7634	0.85265	0.98213
7.74	0.37258	0.48554	0.61099	0.76331	0.85253	0.98195
7.745	0.37258	0.48552	0.61094	0.76323	0.85243	0.9818
7.75	0.37258	0.48549	0.6109	0.76317	0.85235	0.98168
7.755	0.37258	0.48547	0.61086	0.76312	0.8523	0.98159
7.76	0.37257	0.48545	0.61083	0.76309	0.85227	0.98154
7.765	0.37256	0.48544	0.61082	0.76307	0.85226	0.98153
7.77	0.37256	0.48543	0.61081	0.76307	0.85228	0.98154
7.775	0.37255	0.48542	0.61081	0.7631	0.85232	0.9816
7.78	0.37255	0.48542	0.61082	0.76314	0.85239	0.98169
7.785	0.37254	0.48542	0.61084	0.76321	0.85249	0.98183
7.79	0.37254	0.48543	0.61088	0.76329	0.85262	0.98201
7.795	0.37254	0.48545	0.61092	0.7634	0.85279	0.98223
7.8	0.37255	0.48547	0.61098	0.76354	0.85298	0.98249
7.805	0.37255	0.4855	0.61106	0.7637	0.85321	0.98281
7.81	0.37256	0.48554	0.61115	0.7639	0.85347	0.98317
7.815	0.37257	0.48559	0.61126	0.76411	0.85377	0.98357
7.82	0.37259	0.48564	0.61138	0.76436	0.85411	0.98403
7.825	0.37261	0.48571	0.61152	0.76464	0.85448	0.98454
7.83	0.37263	0.48578	0.61168	0.76494	0.85489	0.98511
7.835	0.37266	0.48587	0.61186	0.76528	0.85534	0.98573
7.84	0.3727	0.48597	0.61206	0.76565	0.85583	0.9864
7.845	0.37274	0.48607	0.61227	0.76605	0.85636	0.98713
7.85	0.37278	0.48619	0.61251	0.76648	0.85693	0.98793
7.855	0.37283	0.48632	0.61276	0.76695	0.85754	0.98878
7.86	0.37288	0.48646	0.61304	0.76744	0.85818	0.98969
7.865	0.37294	0.48661	0.61333	0.76797	0.85887	0.99066
7.87	0.37301	0.48677	0.61364	0.76853	0.85959	0.99169
7.875	0.37308	0.48695	0.61398	0.76912	0.86035	0.99278
7.88	0.37316	0.48714	0.61433	0.76974	0.86115	0.99393
7.885	0.37325	0.48734	0.6147	0.77039	0.86199	0.99513
7.89	0.37334	0.48755	0.6151	0.77107	0.86286	0.99639
7.895	0.37345	0.48778	0.61551	0.77177	0.86377	0.99769
7.9	0.37356	0.48802	0.61594	0.77251	0.8647	0.99904
7.905	0.37367	0.48828	0.61638	0.77326	0.86567	1.00043
7.91	0.3738	0.48854	0.61685	0.77404	0.86666	1.00186
7.915	0.37394	0.48882	0.61733	0.77484	0.86767	1.00331
7.92	0.37408	0.48912	0.61783	0.77566	0.8687	1.00478
7.925	0.37423	0.48942	0.61835	0.77649	0.86975	1.00627
7.93	0.3744	0.48974	0.61888	0.77734	0.87082	1.00775
7.935	0.37457	0.49007	0.61942	0.7782	0.87188	1.00924
7.94	0.37475	0.49041	0.61997	0.77906	0.87295	1.01071
7.945	0.37495	0.49077	0.62054	0.77993	0.87401	1.01217
7.95	0.37515	0.49114	0.62111	0.7808	0.87507	1.0136
7.955	0.37536	0.49151	0.6217	0.78167	0.87611	1.015
7.96	0.37559	0.4919	0.62229	0.78252	0.87714	1.01637
7.965	0.37582	0.4923	0.62288	0.78337	0.87814	1.01769
7.97	0.37607	0.4927	0.62347	0.7842	0.87912	1.01895
7.975	0.37632	0.49312	0.62407	0.78502	0.88007	1.02016
7.98	0.37659	0.49354	0.62466	0.78581	0.88098	1.0213
7.985	0.37686	0.49397	0.62525	0.78658	0.88185	1.02239
7.99	0.37714	0.4944	0.62584	0.78733	0.88269	1.0234
7.995	0.37744	0.49484	0.62642	0.78805	0.88348	1.02434
8	0.37774	0.49528	0.62699	0.78874	0.88423	1.0252
8.005	0.37804	0.49572	0.62755	0.7894	0.88492	1.02599
8.01	0.37836	0.49616	0.62809	0.79002	0.88557	1.02669
8.015	0.37868	0.4966	0.62863	0.79061	0.88616	1.02732
8.02	0.379	0.49704	0.62915	0.79116	0.8867	1.02787
8.025	0.37934	0.49748	0.62965	0.79167	0.88719	1.02835
8.03	0.37967	0.49791	0.63014	0.79214	0.88763	1.02874
8.035	0.38001	0.49834	0.6306	0.79258	0.88802	1.02906
8.04	0.38035	0.49877	0.63105	0.79297	0.88836	1.02929
8.045	0.38069	0.49918	0.63148	0.79334	0.88865	1.02946
8.05	0.38103	0.49959	0.63189	0.79366	0.8889	1.02956
8.055	0.38137	0.49999	0.63228	0.79395	0.88909	1.0296
8.06	0.38171	0.50038	0.63265	0.79421	0.88924	1.02956
8.065	0.38204	0.50076	0.63299	0.79443	0.88935	1.02947
8.07	0.38238	0.50112	0.63332	0.79461	0.88942	1.02931
8.075	0.3827	0.50148	0.63362	0.79477	0.88944	1.02911
8.08	0.38302	0.50182	0.6339	0.79489	0.88944	1.02887
8.085	0.38334	0.50214	0.63416	0.79499	0.88939	1.02857
8.09	0.38365	0.50246	0.6344	0.79505	0.88932	1.02824
8.095	0.38395	0.50276	0.63463	0.7951	0.88922	1.02788
8.1	0.38424	0.50304	0.63483	0.79512	0.8891	1.02748
8.105	0.38452	0.50331	0.63501	0.79512	0.88894	1.02706
8.11	0.38479	0.50356	0.63517	0.79509	0.88876	1.02661
8.115	0.38505	0.5038	0.63532	0.79504	0.88857	1.02615
8.12	0.3853	0.50402	0.63544	0.79498	0.88836	1.02568
8.125	0.38554	0.50422	0.63555	0.7949	0.88813	1.02519
8.13	0.38576	0.50441	0.63563	0.7948	0.88788	1.02468
8.135	0.38597	0.50458	0.63571	0.79469	0.88762	1.02416
8.14	0.38617	0.50474	0.63577	0.79457	0.88735	1.02364
8.145	0.38636	0.50488	0.63581	0.79444	0.88708	1.02313
8.15	0.38653	0.50501	0.63584	0.79429	0.8868	1.02262
8.155	0.38669	0.50512	0.63585	0.79414	0.88651	1.0221
8.16	0.38684	0.50521	0.63585	0.79397	0.88622	1.02159
8.165	0.38697	0.5053	0.63584	0.79381	0.88593	1.02108
8.17	0.38709	0.50537	0.63582	0.79364	0.88564	1.02059
8.175	0.3872	0.50542	0.63579	0.79347	0.88535	1.0201
8.18	0.3873	0.50547	0.63575	0.79329	0.88506	1.01962
8.185	0.38739	0.5055	0.6357	0.79312	0.88478	1.01917
8.19	0.38746	0.50552	0.63565	0.79294	0.88451	1.01874
8.195	0.38752	0.50554	0.63558	0.79277	0.88424	1.01831
8.2	0.38758	0.50555	0.63552	0.79259	0.88398	1.01791
8.205	0.38762	0.50554	0.63545	0.79242	0.88373	1.01752
8.21	0.38766	0.50554	0.63538	0.79226	0.88349	1.01716
8.215	0.38769	0.50552	0.6353	0.79211	0.88326	1.01683
8.22	0.38771	0.5055	0.63523	0.79196	0.88305	1.01651
8.225	0.38772	0.50548	0.63516	0.79182	0.88286	1.01622
8.23	0.38773	0.50545	0.63508	0.79169	0.88268	1.01595
8.235	0.38773	0.50542	0.63502	0.79157	0.88252	1.01571
8.24	0.38773	0.5054	0.63495	0.79146	0.88237	1.0155
8.245	0.38773	0.50537	0.63489	0.79136	0.88225	1.01532
8.25	0.38772	0.50534	0.63484	0.79128	0.88215	1.01518
8.255	0.38771	0.50531	0.63479	0.79122	0.88207	1.01506
8.26	0.3877	0.50529	0.63475	0.79117	0.88201	1.01498
8.265	0.38769	0.50526	0.63472	0.79114	0.88198	1.01494
8.27	0.38768	0.50524	0.63469	0.79112	0.88198	1.01493
8.275	0.38767	0.50523	0.63468	0.79113	0.882	1.01496
8.28	0.38766	0.50522	0.63468	0.79116	0.88205	1.01503
8.285	0.38765	0.50521	0.63469	0.7912	0.88213	1.01514
8.29	0.38764	0.50521	0.63471	0.79127	0.88223	1.01529
8.295	0.38764	0.50522	0.63474	0.79137	0.88237	1.01549
8.3	0.38763	0.50523	0.63478	0.79149	0.88254	1.01573
8.305	0.38764	0.50525	0.63484	0.79163	0.88275	1.01601
8.31	0.38764	0.50528	0.63492	0.7918	0.88299	1.01635
8.315	0.38764	0.50532	0.63501	0.792	0.88326	1.01673
8.32	0.38765	0.50536	0.63512	0.79222	0.88358	1.01717
8.325	0.38767	0.50541	0.63524	0.79247	0.88392	1.01765
8.33	0.38768	0.50548	0.63538	0.79275	0.88431	1.0182
8.335	0.38771	0.50555	0.63554	0.79307	0.88474	1.01879
8.34	0.38773	0.50563	0.63571	0.79341	0.88521	1.01945
8.345	0.38776	0.50573	0.63591	0.79378	0.88571	1.02016
8.35	0.3878	0.50583	0.63612	0.79418	0.88626	1.02094
8.355	0.38784	0.50595	0.63635	0.79462	0.88684	1.02177
8.36	0.38789	0.50607	0.6366	0.79509	0.88747	1.02267
8.365	0.38794	0.50621	0.63687	0.79559	0.88814	1.02363
8.37	0.388	0.50636	0.63717	0.79613	0.88884	1.02465
8.375	0.38806	0.50653	0.63748	0.79669	0.88959	1.02573
8.38	0.38814	0.5067	0.63781	0.79729	0.89038	1.02686
8.385	0.38821	0.50689	0.63816	0.79792	0.89121	1.02806
8.39	0.3883	0.50709	0.63853	0.79858	0.89207	1.0293
8.395	0.38839	0.50731	0.63892	0.79926	0.89298	1.0306
8.4	0.3885	0.50754	0.63933	0.79998	0.89391	1.03194
8.405	0.38861	0.50778	0.63976	0.80071	0.89489	1.03332
8.41	0.38872	0.50803	0.64021	0.80148	0.89588	1.03473
8.415	0.38885	0.5083	0.64067	0.80226	0.89691	1.03617
8.42	0.38899	0.50858	0.64115	0.80307	0.89795	1.03763
8.425	0.38913	0.50888	0.64165	0.80389	0.89902	1.0391
8.43	0.38929	0.50919	0.64216	0.80473	0.9001	1.04056
8.435	0.38945	0.50951	0.64269	0.80558	0.90118	1.04202
8.44	0.38963	0.50984	0.64323	0.80644	0.90226	1.04348
8.445	0.38981	0.51019	0.64378	0.8073	0.90334	1.04492
8.45	0.39001	0.51054	0.64434	0.80817	0.90442	1.04634
8.455	0.39021	0.51092	0.6449	0.80903	0.90548	1.04772
8.46	0.39043	0.51129	0.64547	0.80988	0.90652	1.04906
8.465	0.39066	0.51168	0.64605	0.81072	0.90754	1.05035
8.47	0.3909	0.51208	0.64663	0.81155	0.90853	1.05159
8.475	0.39114	0.51249	0.6472	0.81236	0.9095	1.05276
8.48	0.3914	0.5129	0.64778	0.81316	0.91042	1.05388
8.485	0.39167	0.51332	0.64835	0.81392	0.9113	1.05492
8.49	0.39194	0.51374	0.64892	0.81467	0.91214	1.0559
8.495	0.39222	0.51417	0.64948	0.81538	0.91294	1.05679
8.5	0.39252	0.5146	0.65003	0.81606	0.91368	1.05761
8.505	0.39282	0.51503	0.65058	0.81672	0.91437	1.05835
8.51	0.39313	0.51546	0.65111	0.81734	0.91502	1.05901
8.515	0.39344	0.51589	0.65162	0.81792	0.91561	1.05959
8.52	0.39376	0.51632	0.65213	0.81846	0.91615	1.06009
8.525	0.39408	0.51675	0.65261	0.81897	0.91663	1.06051
8.53	0.39441	0.51717	0.65308	0.81943	0.91707	1.06085
8.535	0.39474	0.51759	0.65354	0.81986	0.91744	1.06112
8.54	0.39507	0.518	0.65397	0.82025	0.91777	1.06131
8.545	0.39541	0.5184	0.65439	0.8206	0.91804	1.06143
8.55	0.39574	0.5188	0.65478	0.82091	0.91827	1.06148
8.555	0.39608	0.51919	0.65515	0.82118	0.91844	1.06145
8.56	0.39641	0.51957	0.65551	0.82142	0.91857	1.06137
8.565	0.39674	0.51993	0.65584	0.82162	0.91866	1.06123
8.57	0.39706	0.52029	0.65615	0.82179	0.9187	1.06104
8.575	0.39738	0.52063	0.65644	0.82192	0.9187	1.06079
8.58	0.3977	0.52097	0.65672	0.82203	0.91867	1.0605
8.585	0.39801	0.52128	0.65697	0.8221	0.9186	1.06016
8.59	0.39832	0.52159	0.6572	0.82214	0.9185	1.05978
8.595	0.39861	0.52188	0.6574	0.82215	0.91837	1.05938
8.6	0.3989	0.52215	0.65759	0.82214	0.91821	1.05893
8.605	0.39917	0.52241	0.65776	0.82211	0.91803	1.05847
8.61	0.39944	0.52265	0.65791	0.82206	0.91782	1.05798
8.615	0.3997	0.52288	0.65804	0.82198	0.9176	1.05747
8.62	0.39994	0.52309	0.65816	0.82189	0.91736	1.05693
8.625	0.40017	0.52329	0.65825	0.82178	0.91711	1.0564
8.63	0.4004	0.52347	0.65833	0.82166	0.91684	1.05585
8.635	0.4006	0.52363	0.6584	0.82152	0.91656	1.05529
8.64	0.4008	0.52378	0.65844	0.82136	0.91626	1.05473
8.645	0.40098	0.52392	0.65848	0.8212	0.91596	1.05416
8.65	0.40115	0.52404	0.6585	0.82103	0.91566	1.0536
8.655	0.40131	0.52414	0.6585	0.82085	0.91535	1.05303
8.66	0.40145	0.52423	0.65849	0.82067	0.91504	1.05247
8.665	0.40158	0.5243	0.65847	0.82047	0.91473	1.05192
8.67	0.4017	0.52437	0.65844	0.82027	0.91442	1.05139
8.675	0.40181	0.52442	0.6584	0.82007	0.91411	1.05086
8.68	0.4019	0.52446	0.65835	0.81987	0.9138	1.05035
8.685	0.40198	0.52448	0.65829	0.81967	0.9135	1.04985
8.69	0.40205	0.5245	0.65823	0.81946	0.91321	1.04937
8.695	0.40211	0.52451	0.65815	0.81926	0.91292	1.04891
8.7	0.40216	0.52451	0.65808	0.81906	0.91264	1.04847
8.705	0.4022	0.5245	0.658	0.81887	0.91238	1.04805
8.71	0.40224	0.52448	0.65791	0.81868	0.91212	1.04765
8.715	0.40226	0.52446	0.65783	0.81849	0.91188	1.04727
8.72	0.40228	0.52443	0.65774	0.81832	0.91165	1.04692
8.725	0.40229	0.5244	0.65766	0.81815	0.91143	1.0466
8.73	0.40229	0.52437	0.65758	0.81799	0.91123	1.0463
8.735	0.40229	0.52433	0.6575	0.81784	0.91104	1.04603
8.74	0.40229	0.52429	0.65742	0.81771	0.91088	1.04579
8.745	0.40228	0.52425	0.65735	0.81759	0.91074	1.04558
8.75	0.40227	0.52421	0.65728	0.81748	0.91061	1.04541
8.755	0.40225	0.52418	0.65722	0.8174	0.91051	1.04526
8.76	0.40224	0.52414	0.65717	0.81733	0.91044	1.04516
8.765	0.40222	0.52411	0.65712	0.81727	0.91038	1.04508
8.77	0.40221	0.52408	0.65709	0.81723	0.91035	1.04504
8.775	0.40219	0.52406	0.65706	0.81721	0.91035	1.04504
8.78	0.40217	0.52404	0.65704	0.81722	0.91037	1.04509
8.785	0.40216	0.52402	0.65704	0.81725	0.91043	1.04517
8.79	0.40214	0.52401	0.65704	0.8173	0.91051	1.04529
8.795	0.40213	0.52401	0.65706	0.81737	0.91062	1.04546
8.8	0.40212	0.52401	0.65709	0.81747	0.91077	1.04568
8.805	0.40212	0.52402	0.65714	0.81759	0.91095	1.04594
8.81	0.40211	0.52404	0.6572	0.81775	0.91117	1.04625
8.815	0.40211	0.52406	0.65727	0.81793	0.91142	1.04661
8.82	0.40212	0.52409	0.65736	0.81813	0.91171	1.04702
8.825	0.40212	0.52414	0.65747	0.81837	0.91203	1.04749
8.83	0.40213	0.52419	0.65759	0.81864	0.9124	1.04801
8.835	0.40215	0.52425	0.65774	0.81893	0.9128	1.04858
8.84	0.40217	0.52432	0.6579	0.81926	0.91325	1.04922
8.845	0.40219	0.5244	0.65807	0.81962	0.91374	1.04992
8.85	0.40222	0.52449	0.65827	0.82001	0.91427	1.05068
8.855	0.40225	0.52459	0.65848	0.82043	0.91484	1.0515
8.86	0.40229	0.5247	0.65872	0.82089	0.91545	1.05239
8.865	0.40234	0.52483	0.65897	0.82137	0.91611	1.05334
8.87	0.40239	0.52497	0.65925	0.82189	0.91681	1.05436
8.875	0.40245	0.52511	0.65954	0.82244	0.91755	1.05543
8.88	0.40251	0.52528	0.65986	0.82303	0.91833	1.05657
8.885	0.40258	0.52545	0.66019	0.82364	0.91915	1.05776
8.89	0.40266	0.52564	0.66055	0.82428	0.92002	1.05901
8.895	0.40275	0.52584	0.66092	0.82496	0.92091	1.06031
8.9	0.40284	0.52605	0.66132	0.82566	0.92185	1.06165
8.905	0.40294	0.52628	0.66173	0.82639	0.92282	1.06303
8.91	0.40305	0.52652	0.66217	0.82714	0.92381	1.06444
8.915	0.40317	0.52678	0.66262	0.82792	0.92483	1.06588
8.92	0.4033	0.52705	0.66309	0.82872	0.92587	1.06734
8.925	0.40344	0.52733	0.66357	0.82954	0.92693	1.0688
8.93	0.40359	0.52763	0.66407	0.83037	0.928	1.07027
8.935	0.40374	0.52793	0.66458	0.83121	0.92907	1.07173
8.94	0.40391	0.52826	0.66511	0.83206	0.93014	1.07319
8.945	0.40409	0.52859	0.66565	0.83292	0.93121	1.07462
8.95	0.40428	0.52894	0.66619	0.83378	0.93227	1.07603
8.955	0.40448	0.52929	0.66674	0.83463	0.93331	1.0774
8.96	0.40469	0.52966	0.6673	0.83548	0.93434	1.07873
8.965	0.40491	0.53004	0.66786	0.83633	0.93534	1.08002
8.97	0.40514	0.53043	0.66842	0.83716	0.93631	1.08125
8.975	0.40538	0.53082	0.66899	0.83797	0.93725	1.08242
8.98	0.40563	0.53122	0.66955	0.83877	0.93816	1.08352
8.985	0.40589	0.53163	0.67011	0.83954	0.93902	1.08456
8.99	0.40616	0.53204	0.67066	0.84028	0.93984	1.08553
8.995	0.40644	0.53246	0.67121	0.841	0.94061	1.08642
9	0.40673	0.53288	0.67175	0.84169	0.94133	1.08723
9.005	0.40703	0.5333	0.67227	0.84234	0.942	1.08796
9.01	0.40733	0.53372	0.67279	0.84297	0.94262	1.08861
9.015	0.40764	0.53414	0.67329	0.84355	0.94318	1.08919
9.02	0.40796	0.53456	0.67378	0.8441	0.9437	1.08968
9.025	0.40828	0.53498	0.67425	0.84461	0.94416	1.09009
9.03	0.40861	0.53539	0.67471	0.84508	0.94456	1.09042
9.035	0.40893	0.5358	0.67514	0.84551	0.94492	1.09067
9.04	0.40927	0.5362	0.67556	0.84591	0.94522	1.09084
9.045	0.4096	0.53659	0.67596	0.84625	0.94547	1.09093
9.05	0.40993	0.53698	0.67633	0.84657	0.94567	1.09094
9.055	0.41026	0.53735	0.67669	0.84685	0.94583	1.0909
9.06	0.41059	0.53772	0.67703	0.8471	0.94594	1.09079
9.065	0.41092	0.53808	0.67735	0.84731	0.94601	1.09061
9.07	0.41124	0.53842	0.67764	0.84748	0.94603	1.09038
9.075	0.41156	0.53875	0.67791	0.84762	0.94603	1.0901
9.08	0.41187	0.53907	0.67817	0.84773	0.94598	1.08977
9.085	0.41218	0.53938	0.6784	0.8478	0.9459	1.08939
9.09	0.41248	0.53967	0.67861	0.84785	0.94578	1.08898
9.095	0.41277	0.53995	0.67881	0.84788	0.94565	1.08853
9.1	0.41306	0.54022	0.67898	0.84788	0.94549	1.08805
9.105	0.41333	0.54047	0.67913	0.84785	0.9453	1.08755
9.11	0.4136	0.5407	0.67926	0.8478	0.94509	1.08702
9.115	0.41385	0.54092	0.67937	0.84772	0.94487	1.08648
9.12	0.41409	0.54112	0.67947	0.84763	0.94462	1.08591
9.125	0.41432	0.54131	0.67955	0.84753	0.94436	1.08534
9.13	0.41454	0.54148	0.67961	0.84741	0.94408	1.08475
9.135	0.41474	0.54163	0.67965	0.84727	0.94379	1.08416
9.14	0.41494	0.54177	0.67968	0.84712	0.94349	1.08356
9.145	0.41512	0.5419	0.6797	0.84695	0.94318	1.08297
9.15	0.41528	0.54201	0.6797	0.84678	0.94286	1.08238
9.155	0.41544	0.5421	0.67969	0.84659	0.94254	1.08179
9.16	0.41558	0.54218	0.67966	0.8464	0.94222	1.08121
9.165	0.4157	0.54225	0.67963	0.8462	0.9419	1.08064
9.17	0.41582	0.5423	0.67958	0.84599	0.94158	1.08008
9.175	0.41592	0.54235	0.67952	0.84578	0.94126	1.07952
9.18	0.41601	0.54237	0.67946	0.84557	0.94094	1.07898
9.185	0.41609	0.54239	0.67938	0.84536	0.94062	1.07846
9.19	0.41615	0.5424	0.6793	0.84514	0.94032	1.07796
9.195	0.41621	0.5424	0.67922	0.84493	0.94001	1.07747
9.2	0.41626	0.54239	0.67913	0.84472	0.93972	1.077
9.205	0.41629	0.54237	0.67903	0.84451	0.93943	1.07655
9.21	0.41632	0.54235	0.67893	0.84431	0.93916	1.07612
9.215	0.41634	0.54232	0.67883	0.84412	0.9389	1.07571
9.22	0.41635	0.54229	0.67873	0.84393	0.93866	1.07533
9.225	0.41636	0.54225	0.67863	0.84375	0.93843	1.07498
9.23	0.41635	0.54221	0.67854	0.84358	0.93821	1.07465
9.235	0.41635	0.54216	0.67844	0.84342	0.93801	1.07435
9.24	0.41634	0.54212	0.67835	0.84328	0.93783	1.07408
9.245	0.41633	0.54207	0.67826	0.84314	0.93766	1.07384
9.25	0.41631	0.54202	0.67818	0.84302	0.93752	1.07364
9.255	0.41629	0.54198	0.67811	0.84292	0.9374	1.07346
9.26	0.41627	0.54194	0.67804	0.84283	0.93731	1.07333
9.265	0.41625	0.5419	0.67798	0.84276	0.93723	1.07323
9.27	0.41622	0.54186	0.67793	0.8427	0.93718	1.07317
9.275	0.4162	0.54183	0.67789	0.84267	0.93716	1.07314
9.28	0.41618	0.5418	0.67786	0.84266	0.93717	1.07316
9.285	0.41616	0.54178	0.67784	0.84266	0.9372	1.07321
9.29	0.41614	0.54176	0.67783	0.84269	0.93726	1.07331
9.295	0.41612	0.54175	0.67784	0.84275	0.93736	1.07346
9.3	0.41611	0.54174	0.67786	0.84283	0.93748	1.07365
9.305	0.41609	0.54175	0.67789	0.84293	0.93764	1.07388
9.31	0.41608	0.54175	0.67794	0.84306	0.93783	1.07416
9.315	0.41607	0.54177	0.678	0.84322	0.93806	1.0745
9.32	0.41607	0.5418	0.67808	0.8434	0.93833	1.07488
9.325	0.41607	0.54183	0.67817	0.84361	0.93863	1.07532
9.33	0.41607	0.54187	0.67828	0.84386	0.93897	1.07581
9.335	0.41608	0.54192	0.67841	0.84413	0.93936	1.07636
9.34	0.41609	0.54198	0.67856	0.84443	0.93978	1.07697
9.345	0.41611	0.54206	0.67872	0.84476	0.94025	1.07764
9.35	0.41613	0.54214	0.67891	0.84513	0.94076	1.07838
9.355	0.41616	0.54223	0.67911	0.84553	0.94131	1.07917
9.36	0.41619	0.54233	0.67933	0.84596	0.94191	1.08003
9.365	0.41623	0.54245	0.67957	0.84642	0.94255	1.08095
9.37	0.41627	0.54258	0.67984	0.84692	0.94323	1.08194
9.375	0.41632	0.54271	0.68012	0.84745	0.94396	1.08299
9.38	0.41637	0.54287	0.68042	0.84801	0.94473	1.08409
9.385	0.41644	0.54303	0.68074	0.84861	0.94555	1.08526
9.39	0.41651	0.54321	0.68108	0.84924	0.9464	1.08648
9.395	0.41658	0.5434	0.68144	0.84989	0.9473	1.08775
9.4	0.41667	0.5436	0.68182	0.85058	0.94823	1.08906
9.405	0.41676	0.54382	0.68221	0.8513	0.9492	1.09041
9.41	0.41686	0.54405	0.68263	0.85204	0.95019	1.09179
9.415	0.41697	0.5443	0.68307	0.8528	0.95122	1.09319
9.42	0.41709	0.54456	0.68352	0.85359	0.95226	1.09462
9.425	0.41722	0.54483	0.68399	0.85439	0.95332	1.09605
9.43	0.41736	0.54511	0.68448	0.85521	0.9544	1.09749
9.435	0.41752	0.54541	0.68497	0.85603	0.95548	1.09892
9.44	0.41768	0.54573	0.68548	0.85687	0.95657	1.10035
9.445	0.41785	0.54605	0.68601	0.85771	0.95765	1.10175
9.45	0.41803	0.54638	0.68654	0.85855	0.95872	1.10313
9.455	0.41822	0.54673	0.68708	0.85939	0.95977	1.10448
9.46	0.41842	0.54709	0.68763	0.86022	0.96081	1.10578
9.465	0.41863	0.54746	0.68818	0.86104	0.96182	1.10703
9.47	0.41886	0.54783	0.68874	0.86185	0.9628	1.10822
9.475	0.41909	0.54822	0.68929	0.86263	0.96374	1.10936
9.48	0.41934	0.54861	0.68985	0.8634	0.96465	1.11044
9.485	0.41959	0.54901	0.69041	0.86414	0.96552	1.11144
9.49	0.41985	0.54941	0.69095	0.86486	0.96634	1.11237
9.495	0.42013	0.54982	0.69149	0.86554	0.96712	1.11323
9.5	0.42041	0.55023	0.69203	0.8662	0.96785	1.114
9.505	0.4207	0.55064	0.69255	0.86682	0.96852	1.1147
9.51	0.42099	0.55105	0.69306	0.86741	0.96914	1.11532
9.515	0.4213	0.55146	0.69356	0.86796	0.96972	1.11586
9.52	0.4216	0.55187	0.69405	0.86847	0.97023	1.11631
9.525	0.42192	0.55228	0.69452	0.86894	0.9707	1.11667
9.53	0.42224	0.55268	0.69497	0.86938	0.97111	1.11696
9.535	0.42256	0.55308	0.69541	0.86977	0.97147	1.11717
9.54	0.42288	0.55348	0.69583	0.87013	0.97176	1.11731
9.545	0.42321	0.55386	0.69623	0.87046	0.97201	1.11737
9.55	0.42353	0.55424	0.69661	0.87074	0.97221	1.11737
9.555	0.42386	0.55461	0.69697	0.87099	0.97236	1.1173
9.56	0.42418	0.55497	0.69731	0.87119	0.97246	1.11718
9.565	0.4245	0.55532	0.69763	0.87136	0.97251	1.11699
9.57	0.42482	0.55566	0.69793	0.8715	0.97252	1.11674
9.575	0.42514	0.55598	0.69821	0.87161	0.97248	1.11644
9.58	0.42545	0.5563	0.69847	0.87168	0.97242	1.1161
9.585	0.42575	0.5566	0.6987	0.87172	0.97231	1.11571
9.59	0.42605	0.55689	0.69892	0.87174	0.97218	1.11528
9.595	0.42633	0.55716	0.69911	0.87173	0.97201	1.11482
9.6	0.42662	0.55742	0.69929	0.87169	0.97182	1.11434
9.605	0.42689	0.55766	0.69945	0.87163	0.97161	1.11382
9.61	0.42715	0.55789	0.69958	0.87155	0.97137	1.11328
9.615	0.4274	0.55811	0.6997	0.87145	0.97111	1.11273
9.62	0.42764	0.55831	0.6998	0.87133	0.97084	1.11215
9.625	0.42787	0.55849	0.69988	0.8712	0.97055	1.11157
9.63	0.42809	0.55866	0.69995	0.87105	0.97025	1.11097
9.635	0.42829	0.55881	0.7	0.87088	0.96993	1.11037
9.64	0.42848	0.55894	0.70003	0.87071	0.96961	1.10975
9.645	0.42866	0.55906	0.70004	0.87052	0.96928	1.10914
9.65	0.42883	0.55917	0.70004	0.87032	0.96893	1.10852
9.655	0.42898	0.55926	0.70003	0.87011	0.96859	1.10791
9.66	0.42912	0.55934	0.70001	0.8699	0.96824	1.10729
9.665	0.42925	0.5594	0.69997	0.86967	0.96788	1.10669
9.67	0.42936	0.55945	0.69992	0.86945	0.96754	1.10611
9.675	0.42947	0.55949	0.69986	0.86922	0.96719	1.10553
9.68	0.42956	0.55951	0.69979	0.86898	0.96684	1.10496
9.685	0.42964	0.55953	0.69971	0.86874	0.96649	1.10442
9.69	0.4297	0.55953	0.69963	0.86851	0.96616	1.10388
9.695	0.42976	0.55952	0.69953	0.86827	0.96583	1.10336
9.7	0.42981	0.55951	0.69944	0.86804	0.96551	1.10286
9.705	0.42984	0.55948	0.69934	0.86782	0.9652	1.10238
9.71	0.42987	0.55945	0.69923	0.8676	0.96489	1.10192
9.715	0.42989	0.55942	0.69913	0.86738	0.9646	1.10149
9.72	0.4299	0.55937	0.69902	0.86717	0.96433	1.10108
9.725	0.42991	0.55933	0.69891	0.86697	0.96407	1.10069
9.73	0.42991	0.55928	0.69881	0.86678	0.96383	1.10033
9.735	0.4299	0.55923	0.69871	0.8666	0.9636	1.1
9.74	0.42989	0.55917	0.69861	0.86644	0.96339	1.0997
9.745	0.42987	0.55912	0.69852	0.86628	0.96321	1.09943
9.75	0.42985	0.55907	0.69843	0.86615	0.96304	1.09919
9.755	0.42983	0.55901	0.69834	0.86602	0.9629	1.09899
9.76	0.42981	0.55896	0.69827	0.86592	0.96278	1.09883
9.765	0.42978	0.55891	0.6982	0.86583	0.96268	1.0987
9.77	0.42976	0.55887	0.69814	0.86576	0.96261	1.0986
9.775	0.42973	0.55883	0.69809	0.8657	0.96256	1.09855
9.78	0.4297	0.55879	0.69805	0.86567	0.96254	1.09854
9.785	0.42968	0.55875	0.69802	0.86566	0.96255	1.09857
9.79	0.42965	0.55873	0.698	0.86568	0.9626	1.09864
9.795	0.42963	0.55871	0.698	0.86571	0.96267	1.09876
9.8	0.42961	0.55869	0.698	0.86577	0.96278	1.09892
9.805	0.42959	0.55868	0.69802	0.86586	0.96292	1.09914
9.81	0.42958	0.55868	0.69806	0.86597	0.96309	1.0994
9.815	0.42956	0.55868	0.69811	0.86611	0.96331	1.09971
9.82	0.42955	0.5587	0.69817	0.86628	0.96356	1.10008
9.825	0.42955	0.55872	0.69825	0.86647	0.96384	1.10051
9.83	0.42954	0.55875	0.69835	0.86669	0.96417	1.10099
9.835	0.42955	0.55879	0.69846	0.86695	0.96454	1.10153
9.84	0.42955	0.55884	0.69859	0.86723	0.96495	1.10214
9.845	0.42956	0.5589	0.69874	0.86755	0.96541	1.1028
9.85	0.42957	0.55897	0.6989	0.8679	0.9659	1.10353
9.855	0.42959	0.55905	0.69908	0.86828	0.96644	1.10433
9.86	0.42962	0.55914	0.69929	0.86869	0.96703	1.10519
9.865	0.42965	0.55924	0.69951	0.86913	0.96766	1.10611
9.87	0.42968	0.55936	0.69975	0.86961	0.96834	1.1071
9.875	0.42972	0.55949	0.70001	0.87012	0.96906	1.10815
9.88	0.42977	0.55963	0.70029	0.87066	0.96982	1.10926
9.885	0.42983	0.55978	0.7006	0.87124	0.97063	1.11043
9.89	0.42989	0.55995	0.70092	0.87185	0.97148	1.11165
9.895	0.42996	0.56013	0.70125	0.87248	0.97237	1.11292
9.9	0.43003	0.56032	0.70161	0.87315	0.97329	1.11423
9.905	0.43012	0.56052	0.702	0.87385	0.97424	1.11558
9.91	0.43021	0.56074	0.70239	0.87457	0.97523	1.11696
9.915	0.43031	0.56098	0.70281	0.87532	0.97624	1.11837
9.92	0.43042	0.56122	0.70324	0.87608	0.97727	1.11979
9.925	0.43054	0.56148	0.70369	0.87687	0.97831	1.12122
9.93	0.43068	0.56176	0.70416	0.87767	0.97937	1.12266
9.935	0.43081	0.56204	0.70464	0.87848	0.98043	1.12408
9.94	0.43096	0.56234	0.70513	0.87931	0.98149	1.1255
9.945	0.43112	0.56265	0.70564	0.88014	0.98254	1.12689
9.95	0.4313	0.56298	0.70615	0.88096	0.98358	1.12826
9.955	0.43148	0.56331	0.70667	0.88179	0.98461	1.12958
9.96	0.43167	0.56366	0.7072	0.88261	0.98561	1.13087
9.965	0.43187	0.56402	0.70774	0.88342	0.98658	1.1321
9.97	0.43209	0.56438	0.70827	0.88422	0.98753	1.13328
9.975	0.43231	0.56476	0.70881	0.885	0.98843	1.13439
9.98	0.43255	0.56514	0.70935	0.88576	0.9893	1.13544
9.985	0.43279	0.56552	0.70988	0.88649	0.99013	1.13642
9.99	0.43304	0.56592	0.71041	0.8872	0.99091	1.13733
9.995	0.43331	0.56631	0.71094	0.88788	0.99164	1.13816
10	0.43358	0.56671	0.71146	0.88853	0.99232	1.13891
10.005	0.43386	0.56711	0.71197	0.88915	0.99295	1.13958
10.01	0.43414	0.56751	0.71246	0.88973	0.99352	1.14017
10.015	0.43444	0.56791	0.71295	0.89028	0.99403	1.14069
10.02	0.43474	0.56831	0.71342	0.89078	0.9945	1.14112
10.025	0.43504	0.56871	0.71388	0.89125	0.99491	1.14147
10.03	0.43535	0.5691	0.71432	0.89169	0.99526	1.14174
10.035	0.43566	0.56949	0.71474	0.89208	0.99556	1.14193
10.04	0.43598	0.56987	0.71514	0.89243	0.99581	1.14204
10.045	0.4363	0.57025	0.71553	0.89275	0.99601	1.14209
10.05	0.43661	0.57062	0.7159	0.89302	0.99616	1.14206
10.055	0.43693	0.57098	0.71625	0.89326	0.99625	1.14198
10.06	0.43725	0.57133	0.71657	0.89346	0.99631	1.14183
10.065	0.43756	0.57166	0.71688	0.89363	0.99633	1.14162
10.07	0.43787	0.57199	0.71717	0.89377	0.9963	1.14136
10.075	0.43817	0.57231	0.71743	0.89387	0.99623	1.14104
10.08	0.43848	0.57261	0.71768	0.89394	0.99613	1.14067
10.085	0.43877	0.5729	0.7179	0.89398	0.99599	1.14026
10.09	0.43906	0.57318	0.71811	0.89399	0.99582	1.13981
10.095	0.43934	0.57345	0.71829	0.89397	0.99563	1.13933
10.1	0.43961	0.5737	0.71845	0.89393	0.99541	1.13882
10.105	0.43987	0.57393	0.7186	0.89387	0.99517	1.13828
10.11	0.44013	0.57415	0.71872	0.89378	0.9949	1.13772
10.115	0.44037	0.57435	0.71883	0.89367	0.99462	1.13713
10.12	0.4406	0.57454	0.71891	0.89355	0.99431	1.13653
10.125	0.44082	0.57472	0.71898	0.8934	0.994	1.13592
10.13	0.44103	0.57487	0.71903	0.89324	0.99367	1.13529
10.135	0.44123	0.57502	0.71907	0.89307	0.99333	1.13466
10.14	0.44141	0.57514	0.71909	0.89288	0.99298	1.13402
10.145	0.44159	0.57526	0.71909	0.89268	0.99262	1.13338
10.15	0.44175	0.57535	0.71908	0.89247	0.99226	1.13274
10.155	0.44189	0.57544	0.71905	0.89225	0.9919	1.13211
10.16	0.44203	0.57551	0.71901	0.89202	0.99153	1.13148
10.165	0.44215	0.57556	0.71896	0.89179	0.99116	1.13085
10.17	0.44226	0.5756	0.7189	0.89155	0.99079	1.13024
10.175	0.44235	0.57563	0.71883	0.89131	0.99042	1.12964
10.18	0.44243	0.57565	0.71875	0.89106	0.99006	1.12904
10.185	0.44251	0.57566	0.71866	0.89081	0.9897	1.12847
10.19	0.44257	0.57565	0.71856	0.89057	0.98935	1.12791
10.195	0.44262	0.57564	0.71845	0.89032	0.989	1.12736
10.2	0.44266	0.57561	0.71834	0.89008	0.98867	1.12684
10.205	0.44269	0.57558	0.71823	0.88984	0.98834	1.12634
10.21	0.44271	0.57555	0.71811	0.8896	0.98803	1.12586
10.215	0.44272	0.5755	0.718	0.88937	0.98772	1.12541
10.22	0.44273	0.57546	0.71788	0.88915	0.98743	1.12498
10.225	0.44273	0.5754	0.71776	0.88894	0.98716	1.12458
10.23	0.44272	0.57535	0.71764	0.88874	0.98689	1.12419
10.235	0.44271	0.57529	0.71753	0.88854	0.98665	1.12384
10.24	0.44269	0.57523	0.71742	0.88836	0.98642	1.12352
10.245	0.44267	0.57517	0.71731	0.88819	0.98622	1.12323
10.25	0.44264	0.5751	0.71721	0.88804	0.98603	1.12297
10.255	0.44262	0.57504	0.71712	0.8879	0.98587	1.12275
10.26	0.44259	0.57498	0.71703	0.88778	0.98573	1.12256
10.265	0.44256	0.57493	0.71694	0.88768	0.98561	1.1224
10.27	0.44252	0.57487	0.71687	0.88759	0.98553	1.12229
10.275	0.44249	0.57482	0.71681	0.88753	0.98546	1.12221
10.28	0.44246	0.57478	0.71675	0.88748	0.98543	1.12218
10.285	0.44243	0.57474	0.71671	0.88746	0.98542	1.12219
10.29	0.4424	0.5747	0.71668	0.88745	0.98544	1.12224
10.295	0.44237	0.57467	0.71666	0.88748	0.9855	1.12234
10.3	0.44234	0.57465	0.71665	0.88752	0.98559	1.12248
10.305	0.44232	0.57463	0.71666	0.88759	0.98571	1.12267
10.31	0.4423	0.57462	0.71668	0.88769	0.98586	1.12292
10.315	0.44228	0.57462	0.71672	0.88781	0.98605	1.12322
10.32	0.44226	0.57462	0.71677	0.88797	0.98628	1.12357
10.325	0.44225	0.57464	0.71684	0.88815	0.98654	1.12397
10.33	0.44224	0.57466	0.71692	0.88836	0.98685	1.12444
10.335	0.44223	0.57469	0.71702	0.8886	0.9872	1.12497
10.34	0.44223	0.57473	0.71714	0.88887	0.98758	1.12556
10.345	0.44224	0.57478	0.71728	0.88918	0.98801	1.12622
10.35	0.44224	0.57484	0.71743	0.88951	0.98849	1.12694
10.355	0.44225	0.57491	0.71761	0.88988	0.98901	1.12773
10.36	0.44227	0.575	0.7178	0.89028	0.98957	1.12858
10.365	0.4423	0.57509	0.71801	0.89072	0.99018	1.1295
10.37	0.44233	0.5752	0.71824	0.89119	0.99084	1.13049
10.375	0.44236	0.57531	0.71849	0.89169	0.99154	1.13154
10.38	0.4424	0.57544	0.71877	0.89223	0.99229	1.13265
10.385	0.44245	0.57559	0.71906	0.8928	0.99308	1.13381
10.39	0.4425	0.57574	0.71937	0.8934	0.99391	1.13503
10.395	0.44257	0.57591	0.7197	0.89403	0.99478	1.1363
10.4	0.44264	0.5761	0.72005	0.89469	0.99569	1.13762
10.405	0.44271	0.57629	0.72042	0.89539	0.99664	1.13897
10.41	0.4428	0.5765	0.72081	0.8961	0.99761	1.14036
10.415	0.4429	0.57673	0.72122	0.89685	0.99861	1.14177
10.42	0.443	0.57697	0.72165	0.89761	0.99962	1.1432
10.425	0.44311	0.57722	0.72209	0.89839	1.00065	1.14464
10.43	0.44324	0.57748	0.72255	0.89919	1.0017	1.14608
10.435	0.44337	0.57776	0.72302	0.9	1.00274	1.14752
10.44	0.44351	0.57805	0.72351	0.90082	1.00379	1.14895
10.445	0.44367	0.57836	0.724	0.90165	1.00483	1.15035
10.45	0.44383	0.57867	0.72451	0.90247	1.00586	1.15173
10.455	0.44401	0.579	0.72503	0.9033	1.00688	1.15307
10.46	0.4442	0.57934	0.72555	0.90411	1.00787	1.15437
10.465	0.44439	0.57968	0.72608	0.90492	1.00884	1.15562
10.47	0.4446	0.58004	0.72661	0.90571	1.00979	1.15682
10.475	0.44482	0.5804	0.72714	0.90649	1.01069	1.15795
10.48	0.44505	0.58077	0.72768	0.90724	1.01155	1.15902
10.485	0.44529	0.58115	0.7282	0.90797	1.01238	1.16002
10.49	0.44554	0.58153	0.72873	0.90867	1.01316	1.16094
[truncated: 5,302 more rows]
