# Supplementary material for: Numerical study on the hydrodynamics of thunniform bio-inspired swimming under self-propulsion
Source: PLoS One. 2017 Mar 31;12(3):e0174740. doi: 10.1371/journal.pone.0174740 (PMC5375146; doi:10.1371/journal.pone.0174740)
Supplement: S7 Spreadsheet — (XLS) [file pone.0174740.s007.xls]

## Sheet: Sheet1
t/T	FY at Ap=0.3C	FY at Ap=0.4C	FY at Ap=0.5C	FY at Ap=0.6C	FY at Ap=0.7C	FY at Ap=0.8C		t/T	MZ at Ap=0.3C	MZ at Ap=0.4C	MZ at Ap=0.5C	MZ at Ap=0.6C	MZ at Ap=0.7C	MZ at Ap=0.8C
49.005	-21.7487	-32.9335	-46.4483	-64.4565	-74.5255	-88.2372		49.005	-46.5186	-73.0762	-107.405	-157.782	-187.743	-232.552
49.01	-21.6979	-32.5365	-45.7923	-62.1281	-72.2477	-83.7856		49.01	-47.0349	-73.1806	-106.783	-155.439	-183.68	-226.685
49.015	-21.475	-31.94	-44.8747	-60.2244	-69.3621	-77.9829		49.015	-47.4051	-73.1524	-106.149	-152.509	-179.581	-219.294
49.02	-21.393	-31.4508	-43.5065	-58.7372	-64.7589	-73.6239		49.02	-47.793	-72.9563	-105.23	-150.145	-175.39	-212.87
49.025	-21.3118	-30.9851	-42.2346	-55.0763	-61.8573	-70.044		49.025	-48.1362	-72.7782	-104.064	-146.851	-170.442	-205.708
49.03	-21.138	-30.6104	-41.2846	-52.9428	-58.977	-63.9934		49.03	-48.4093	-72.6833	-103.009	-143.975	-165.474	-198.19
49.035	-20.8311	-29.842	-40.4001	-51.7281	-55.5094	-58.8731		49.035	-48.6351	-72.2725	-101.88	-141.172	-161.225	-190.818
49.04	-20.6767	-29.1274	-38.5948	-48.4671	-52.4744	-54.756		49.04	-48.7972	-71.8987	-100.42	-138.146	-156.726	-183.769
49.045	-20.5	-28.4711	-37.4602	-45.7105	-49.0754	-51.674		49.045	-48.9051	-71.3885	-99.1742	-134.859	-152.064	-177.455
49.05	-20.2037	-28.1578	-36.5725	-43.7845	-45.3999	-45.2614		49.05	-48.9702	-70.9577	-97.9396	-131.464	-147.186	-170.02
49.055	-19.7871	-27.072	-35.062	-41.5902	-43.0561	-40.8353		49.055	-48.9361	-70.2476	-96.4105	-128.177	-143.219	-163.227
49.06	-19.6395	-26.3906	-33.2769	-38.2606	-40.123	-37.9991		49.06	-48.9432	-69.6288	-94.5235	-124.67	-138.525	-157.199
49.065	-19.3213	-25.6622	-32.3995	-36.2741	-36.4893	-34.2659		49.065	-48.8265	-68.8293	-93.0389	-121.388	-133.909	-150.804
49.07	-18.7973	-25.0949	-30.9636	-34.687	-32.7646	-28.9767		49.07	-48.582	-68.0981	-91.299	-118.439	-129.15	-145.164
49.075	-18.4239	-24.0931	-29.2906	-31.4994	-30.7425	-24.6528		49.075	-48.3294	-67.1513	-89.5395	-114.7	-125.267	-138.649
49.08	-18.107	-23.051	-28.1055	-27.9855	-27.7885	-21.5501		49.08	-48.0137	-66.1689	-87.6548	-110.915	-120.402	-132.401
49.085	-17.6926	-22.3139	-26.4683	-26.6361	-23.8082	-17.5242		49.085	-47.6745	-65.0028	-85.7724	-107.426	-116.014	-126.267
49.09	-17.0486	-21.6236	-25.0584	-24.8243	-21.4364	-13.3661		49.09	-47.2167	-64.0529	-83.8298	-103.975	-111.654	-120.693
49.095	-16.5868	-20.3931	-23.661	-21.4164	-18.855	-10.6926		49.095	-46.741	-62.8376	-81.9564	-100.488	-107.415	-115.519
49.1	-16.2339	-19.5445	-21.7328	-18.5524	-16.2689	-6.88836		49.1	-46.2004	-61.6301	-79.6352	-96.546	-103.529	-109.835
49.105	-15.5551	-18.7537	-20.5091	-16.5963	-12.2904	-4.15907		49.105	-45.4927	-60.3173	-77.4211	-92.8473	-99.0628	-105.029
49.11	-14.875	-17.6277	-18.7146	-15.1388	-9.80175	0.85595		49.11	-44.7935	-58.9369	-75.1977	-89.7481	-94.582	-99.4417
49.115	-14.4654	-16.286	-17.3114	-11.693	-8.87611	4.53677		49.115	-44.0621	-57.4656	-72.8819	-86.0248	-91.5801	-94.1364
49.12	-13.8389	-15.6592	-15.6623	-8.92177	-4.32779	5.98928		49.12	-43.1945	-56.0593	-70.7193	-82.1118	-86.6167	-89.3414
49.125	-12.9963	-14.5345	-13.9693	-8.13244	-0.53921	8.90544		49.125	-42.2804	-54.3974	-68.0397	-79.181	-82.045	-84.6836
49.13	-12.4556	-12.9782	-12.2853	-5.45054	0.09649	12.7006		49.13	-41.3489	-52.5399	-65.4613	-75.45	-77.8628	-80.4227
49.135	-11.7887	-12.2105	-10.7883	-2.48499	1.70136	15.5999		49.135	-40.2978	-50.9971	-63.0367	-72.0212	-74.7461	-76.037
49.14	-10.997	-11.1565	-8.82738	-0.43677	6.07391	19.2174		49.14	-39.2014	-49.1372	-60.2447	-68.3567	-70.5254	-70.6074
49.145	-10.2546	-9.71936	-7.50178	1.54623	9.11823	19.9775		49.145	-38.0109	-47.1666	-57.7815	-64.5317	-66.3841	-67.4989
49.15	-9.57063	-8.34462	-5.66493	3.90797	10.5517	23.3144		49.15	-36.8482	-45.0752	-54.9201	-60.8895	-62.2276	-63.0547
49.155	-8.79876	-7.33763	-3.34276	6.49131	12.3383	26.366		49.155	-35.5482	-43.085	-51.8325	-57.2838	-58.4337	-59.2285
49.16	-7.94969	-6.34249	-2.32053	8.55615	16.3375	29.9014		49.16	-34.2308	-41.1026	-49.1454	-53.6704	-54.0898	-54.2919
49.165	-7.19784	-4.92486	-0.71075	10.5503	18.7701	31.8813		49.165	-32.8605	-38.9536	-46.1836	-49.9742	-50.0666	-49.9146
49.17	-6.40203	-3.4559	1.55482	12.9011	19.7242	33.1488		49.17	-31.3996	-36.6462	-43.0992	-46.0094	-46.0656	-46.0527
49.175	-5.3918	-2.45103	3.32236	15.2067	23.3313	37.1627		49.175	-29.8936	-34.5482	-40.0544	-42.2724	-41.6364	-41.3432
49.18	-4.6446	-1.4471	4.56401	17.7219	26.1331	39.9724		49.18	-28.3248	-32.2985	-37.0494	-38.1718	-37.5856	-37.4724
49.185	-3.78539	0.23126	6.34747	19.3664	27.5852	40.9992		49.185	-26.7291	-29.794	-33.8437	-34.5579	-33.4314	-33.3905
49.19	-2.9922	1.67798	8.76816	21.8196	30.0829	44.8982		49.19	-25.1878	-27.389	-30.487	-30.3868	-28.9454	-28.1218
49.195	-1.98156	2.40053	10.041	24.3505	33.1713	48.1199		49.195	-23.4165	-25.0729	-27.3337	-26.2248	-24.5676	-23.555
49.2	-1.18178	3.71602	11.5194	26.5164	35.3558	49.3335		49.2	-21.7482	-22.581	-24.1269	-22.075	-20.2961	-19.216
49.205	-0.32641	5.48301	13.7299	28.5777	37.8936	52.1982		49.205	-20.0339	-20.0403	-20.5949	-17.7042	-15.269	-14.0847
49.21	0.46308	6.36943	15.4171	30.4704	40.1478	55.146		49.21	-18.3758	-17.7299	-17.2617	-13.7217	-10.8656	-9.54533
49.215	1.40933	7.57216	16.4593	32.7741	42.1632	57.9744		49.215	-16.6796	-15.0206	-14.0832	-9.42868	-6.53753	-4.11411
49.22	2.20856	8.93632	18.7336	35.4293	44.2013	60.3735		49.22	-14.893	-12.5168	-10.4646	-5.10908	-1.65184	1.02934
49.225	3.07069	10.2113	20.4487	37.1718	47.9212	63.1542		49.225	-13.0802	-10.0125	-7.2272	-0.89713	3.38959	6.32116
49.23	3.99956	11.1306	21.4553	38.876	49.5781	65.4922		49.23	-11.2944	-7.63782	-3.99903	3.29873	7.76518	11.4794
49.235	4.77967	12.5804	23.2688	41.1782	51.3467	68.0545		49.235	-9.55151	-4.91452	-0.59347	7.59006	12.7206	16.8879
49.24	5.34521	13.6094	25.0066	43.4434	53.4792	71.267		49.24	-7.92484	-2.5688	2.65575	11.9606	17.1559	22.7109
49.245	6.36835	14.5823	26.4144	45.0702	56.5373	73.5089		49.245	-6.12765	-0.15952	5.9718	16.1819	22.2153	28.262
49.25	7.06325	15.7468	27.7096	46.7287	58.5107	75.7114		49.25	-4.52881	2.25635	9.18761	20.335	26.9815	33.9815
49.255	8.00546	16.7683	29.1889	48.9596	59.8093	78.5104		49.255	-2.59511	4.53707	12.4239	24.6618	31.644	39.7111
49.26	8.38243	17.8288	30.5133	50.6976	62.4199	81.3627		49.26	-1.15165	6.95398	15.4932	28.7752	36.6561	45.7569
49.265	9.03027	18.7911	31.8974	52.349	64.3164	83.3349		49.265	0.41148	9.25123	18.6637	33.0089	41.2791	51.4971
49.27	10.0495	19.4588	33.0089	54.1034	66.2932	86.209		49.27	2.0874	11.2264	21.6663	37.2183	46.1103	57.9537
49.275	10.6325	20.4363	34.2394	55.7826	68.5191	88.9521		49.275	3.59102	13.3826	24.6185	41.4008	51.1609	64.0821
49.28	10.932	21.4968	35.5094	57.5898	70.6992	90.7965		49.28	4.99956	15.527	27.475	45.6255	56.4029	70.1496
49.285	11.6134	22.2105	36.6277	59.0849	72.1367	93.3542		49.285	6.46194	17.5572	30.3788	49.6883	61.252	76.6703
49.29	12.4439	22.8463	37.6358	60.8485	74.2939	96.189		49.29	7.91993	19.5499	33.1909	54.1464	66.5302	83.1972
49.295	12.7967	23.6328	38.7495	62.4231	76.246	98.3822		49.295	9.21173	21.4199	36.0351	58.3381	71.5066	89.7884
49.3	13.2267	24.6196	39.8356	63.6018	78.089	100.811		49.3	10.6093	23.4635	38.7423	62.3484	76.8012	96.7967
49.305	13.7441	25.0184	40.6442	65.3757	79.9948	103.308		49.305	11.7943	25.1353	41.4144	66.759	82.2809	103.812
49.31	14.3647	25.5334	41.6343	67.035	81.7857	105.794		49.31	13.0969	26.8714	44.0676	71.1308	87.6458	110.869
49.315	14.7197	26.5507	42.6449	68.2928	83.4851	108.129		49.315	14.2916	28.7841	46.6856	75.4418	92.9411	118.143
49.32	14.9539	27.1595	43.5717	69.7629	85.8942	110.462		49.32	15.3131	30.5332	49.4167	79.9163	99.0885	125.634
49.325	15.55	27.4088	44.4099	71.4035	87.5671	113.204		49.325	16.5291	32.1392	52.0853	84.5276	104.683	133.457
49.33	15.9302	28.0956	45.1382	72.6428	88.91	115.63		49.33	17.5385	33.8272	54.5787	88.9098	110.424	141.332
49.335	16.2454	28.7974	46.1052	74.0835	90.8092	117.862		49.335	18.6803	35.4813	57.2799	93.5598	116.24	149.316
49.34	16.6661	29.0783	46.9339	75.4381	92.8701	120.449		49.34	19.7771	36.9713	59.8889	98.1092	122.187	157.434
49.345	16.8554	29.5028	47.669	76.8268	94.3648	122.71		49.345	20.6226	38.5336	62.5692	102.845	128.138	165.658
49.35	17.1722	30.1961	48.6592	78.0158	95.7763	124.425		49.35	21.6193	40.1601	65.4088	107.362	134.115	173.471
49.355	17.5717	30.5937	49.2433	79.1825	97.5899	126.93		49.355	22.6218	41.6835	67.9183	111.994	140.299	182.009
49.36	17.8155	30.8991	49.748	80.4122	99.2788	129.528		49.36	23.5174	43.2038	70.4661	116.504	146.133	190.231
49.365	18.0003	31.4148	50.6804	81.5304	100.24	131.059		49.365	24.4185	44.7491	73.2	121.004	151.751	198.365
49.37	18.334	31.8497	51.4018	82.6038	101.299	132.843		49.37	25.373	46.2076	75.7333	125.572	157.259	206.659
49.375	18.663	32.1644	51.7966	83.4152	102.807	134.459		49.375	26.3029	47.6997	78.2702	129.782	162.805	214.043
49.38	18.7924	32.6176	52.4464	84.2636	104.207	135.977		49.38	27.1235	49.3096	80.8957	133.95	168.415	221.545
49.385	18.9046	32.9983	53.1388	85.1339	104.83	137.383		49.385	27.8958	50.7923	83.3697	138.046	173.541	228.859
49.39	19.319	33.1896	53.564	85.7416	105.543	138.471		49.39	28.8796	52.1449	85.8863	141.978	178.759	235.875
49.395	19.4657	33.5525	53.7554	86.4708	106.076	139.315		49.395	29.6223	53.6367	88.0022	145.992	183.171	242.557
49.4	19.6333	33.9438	54.4787	86.6685	106.681	139.686		49.4	30.5754	55.072	90.5073	149.203	187.388	248.605
49.405	19.8203	34.0781	54.839	86.9863	106.672	140.985		49.405	31.3922	56.3916	92.6359	152.531	191.17	254.863
49.41	20.045	34.4811	54.8172	87.3204	107.205	140.69		49.41	32.2264	58.0068	94.6172	155.625	195.189	259.998
49.415	20.1325	34.552	55.1026	87.2912	107.124	139.569		49.415	32.9895	59.1095	96.6125	158.179	198.549	263.785
49.42	20.4252	34.6857	55.3516	87.1089	106.137	139.82		49.42	33.9573	60.3965	98.3933	160.735	200.953	267.866
49.425	20.663	35.1174	55.3889	86.9572	106.041	139.228		49.425	34.8638	61.8198	100.131	162.9	203.37	271.054
49.43	20.6542	35.1307	55.3221	86.7046	105.991	137.299		49.43	35.6411	62.9934	101.722	164.775	205.688	273.173
49.435	20.776	35.149	55.3922	85.994	104.254	136.163		49.435	36.4414	64.1275	103.193	166.286	207.042	275.302
49.44	21.067	35.2676	55.0991	85.1653	103.313	134.141		49.44	37.3099	65.1533	104.308	167.535	208.513	276.028
49.445	21.2235	35.2405	54.999	85.0663	102.29	132.536		49.445	38.1767	66.15	105.633	168.646	208.951	276.379
49.45	21.1423	35.4095	54.6503	84.4075	100.968	129.739		49.45	38.9164	67.2798	106.502	169.532	209.43	275.859
49.455	21.2265	35.2661	54.4147	82.4636	99.2877	126.964		49.455	39.6642	68.1392	107.519	170.048	209.293	274.805
49.46	21.5566	35.1371	53.7215	81.4437	97.3598	124.312		49.46	40.5377	68.9174	107.774	169.857	208.787	273.29
49.465	21.5476	35.2353	53.7329	81.0798	94.9587	120.657		49.465	41.2637	69.82	108.698	169.843	207.411	270.173
49.47	21.4502	35.0988	53.2371	79.1871	93.518	117.768		49.47	41.978	70.4821	109.057	169.332	206.048	267.308
49.475	21.5831	34.7038	52.1209	77.0915	90.8938	113.018		49.475	42.6582	71.01	109.252	168.456	204.146	262.93
49.48	21.7481	34.553	51.5652	76.0313	88.5537	110.336		49.48	43.412	71.5453	109.299	167.483	202.352	259.356
49.485	21.6907	34.5728	51.3796	74.4891	85.9628	106.27		49.485	44.0641	72.1	109.478	166.231	199.521	254.603
49.49	21.5952	34.0497	50.0927	72.2046	83.0907	100.515		49.49	44.7002	72.4656	109.132	164.674	196.65	249.175
49.495	21.5914	33.7552	49.0951	70.5136	80.5066	98.3343		49.495	45.2266	72.8111	108.663	163.065	193.605	244.581
49.5	21.6422	33.5269	48.5895	68.0196	77.272	93.677		49.5	45.7967	73.0765	108.259	160.676	190.303	238.446
49.505	21.5682	33.0575	47.6636	66.4098	74.5144	87.2875		49.505	46.3357	73.1748	107.7	158.386	186.702	232.553
49.51	21.4469	32.5348	46.1744	63.8365	71.7031	84.143		49.51	46.8085	73.2609	106.849	155.867	182.867	226.483
49.515	21.3313	32.2901	45.2721	61.6757	68.8435	80.3337		49.515	47.2306	73.2793	106.058	153.525	178.888	219.725
49.52	21.2779	31.9466	44.4262	59.706	65.4448	74.0526		49.52	47.5982	73.2777	105.12	150.716	174.68	212.577
49.525	21.1155	31.1274	43.2435	56.9289	61.5571	68.9038		49.525	47.9382	73.0823	104.264	147.511	170.397	205.458
49.53	20.9744	30.4557	41.9732	54.4762	58.4329	66.1007		49.53	48.3197	72.7741	103.053	144.493	165.3	199.244
49.535	20.7196	30.289	40.9357	52.1918	55.7007	60.6036		49.535	48.4548	72.5763	101.849	141.268	161.032	191.56
49.54	20.4481	29.593	39.5054	50.3424	52.5038	56.2849		49.54	48.548	72.2083	100.624	138.547	156.464	186.01
49.545	20.3203	28.5954	38.0866	47.4233	49.4781	51.1694		49.545	48.7054	71.6844	98.9807	134.941	152.356	178.007
49.55	20.0185	28.1616	36.8425	43.6445	45.4134	46.353		49.55	48.7374	71.2096	97.6593	131.056	147.176	170.69
49.555	19.6798	27.4446	36.1548	42.562	42.051	42.3462		49.555	48.7434	70.5741	96.3348	128.109	142.378	163.858
49.56	19.3779	26.7859	34.1683	40.1142	40.0445	38.3808		49.56	48.6685	69.9543	94.5202	124.175	138.037	157.585
49.565	19.1049	26.065	32.2829	37.1357	36.4466	33.8296		49.565	48.5545	69.2567	92.6153	120.765	133.285	151.097
49.57	18.7082	25.0477	31.0102	34.1435	32.5987	29.2283		49.57	48.3968	68.3101	90.6909	117.013	128.632	144.473
49.575	18.2557	24.3204	30.7273	32.1158	29.9751	25.6033		49.575	48.1358	67.4919	89.2456	113.572	124.241	138.482
49.58	17.9327	23.7062	28.6953	30.3769	27.3873	21.9371		49.58	47.8912	66.538	87.3391	110.211	119.647	132.132
49.585	17.5155	22.4788	26.3349	27.267	24.6962	16.6528		49.585	47.5816	65.4668	85.2487	106.353	115.646	125.759
49.59	16.8789	21.6261	25.5509	23.9097	20.9136	13.6223		49.59	47.0179	64.3571	83.3415	102.598	111.516	120.09
49.595	16.4541	20.9593	24.6424	22.0024	17.9663	11.1751		49.595	46.5306	63.2612	81.3385	99.0451	106.791	114.731
49.6	16.0276	19.832	22.2457	21.1005	16.3908	7.11625		49.6	45.9622	62.0042	79.1009	95.9559	103.03	109.298
49.605	15.4315	18.5881	20.2226	17.1451	12.5403	2.27922		49.605	45.3829	60.5419	76.8067	91.7883	98.5687	104.111
49.61	14.736	17.8136	19.4851	14.3311	10.3306	-0.0217		49.61	44.5951	59.201	74.5033	88.2392	95.241	98.939
49.615	14.225	17.0759	18.3863	12.7582	8.64955	-1.60821		49.615	43.8658	57.8535	72.4628	84.6719	91.4401	94.4225
49.62	13.7395	15.6059	15.7283	11.2814	4.36146	-6.05932		49.62	43.0755	56.2392	69.8409	81.483	86.9058	89.4993
49.625	12.8354	14.2769	14.0681	8.19412	1.68131	-10.3636		49.625	42.0626	54.4978	67.324	77.8174	82.8329	84.7983
49.63	12.1296	13.6096	13.1946	4.75647	0.04091	-11.4029		49.63	41.0788	52.7962	64.904	73.7833	79.0016	80.6923
49.635	11.7171	12.4539	11.0988	3.74088	-2.64203	-14.1022		49.635	40.1089	51.0932	62.0684	70.6749	74.9904	75.8254
49.64	10.9104	11.2431	9.19587	1.6558	-5.35384	-17.7905		49.64	39.0258	49.4242	59.5946	66.9239	71.2946	71.8501
49.645	10.1205	9.6238	7.6938	-1.22423	-8.04635	-21.1822		49.645	37.8866	47.2965	56.8575	63.3212	67.1726	67.057
49.65	9.26157	9.00569	6.03317	-3.10114	-10.9541	-23.0258		49.65	36.572	45.4374	53.9563	59.9399	62.9395	63.0073
49.655	8.76427	7.70736	4.25626	-5.82028	-12.7524	-25.139		49.655	35.4971	43.4177	51.2764	55.8117	59.1779	58.7515
49.66	7.76805	6.16467	2.54002	-7.31568	-14.9509	-28.0765		49.66	33.9611	41.242	48.4099	52.5376	55.3162	54.6986
49.665	6.79145	5.05062	0.9957	-10.3289	-18.4782	-31.8678		49.665	32.4982	39.1051	45.4259	48.4153	50.9699	50.1925
49.67	6.10881	3.89011	-0.9139	-12.6954	-20.6674	-33.9221		49.67	31.0483	36.8111	42.423	44.486	46.9282	46.1536
49.675	5.515	2.48137	-2.57568	-13.9861	-22.1668	-35.619		49.675	29.7159	34.5549	39.4504	40.9817	42.9164	41.8343
49.68	4.51164	1.26809	-4.40102	-16.3685	-24.9842	-38.8318		49.68	28.0889	32.2956	36.2146	37.1224	38.8063	37.4246
49.685	3.46993	0.10802	-5.99542	-19.5988	-27.9527	-42.4835		49.685	26.438	29.9803	33.1517	32.956	34.5148	32.4509
49.69	2.7144	-1.3146	-7.6237	-21.0478	-30.3678	-44.0768		49.69	24.8663	27.4907	30.0176	29.131	30.1688	28.2585
49.695	1.98529	-2.59139	-9.52181	-23.042	-32.4517	-46.3526		49.695	23.2023	25.0449	26.7292	24.8322	25.5862	23.5795
49.7	0.99694	-3.75809	-11.3104	-25.6427	-35.0131	-50.0074		49.7	21.4634	22.6288	23.4065	20.8029	20.9425	18.6406
49.705	0.09801	-5.22717	-12.6749	-27.7646	-37.2257	-52.3112		49.705	19.8349	20.1009	20.2324	16.8291	16.5622	13.8633
49.71	-0.72746	-6.43678	-14.6214	-29.7541	-40.1622	-54.29		49.71	18.0711	17.5254	16.7835	12.5835	11.8209	8.96425
49.715	-1.50441	-7.39776	-16.3385	-31.6637	-42.5099	-57.5274		49.715	16.3728	15.092	13.4739	8.57857	7.17787	3.81724
49.72	-2.46284	-8.87679	-17.6853	-34.0825	-44.4407	-60.6324		49.72	14.5535	12.4968	10.2835	4.36393	2.54546	-1.50648
49.725	-3.22687	-10.2688	-19.4442	-36.3051	-46.812	-62.2476		49.725	12.8464	9.92222	6.89868	-0.08347	-2.2329	-6.41686
49.73	-4.01922	-11.0222	-21.207	-37.9335	-49.4893	-64.6648		49.73	11.1492	7.60642	3.56542	-4.16833	-6.95689	-11.7268
49.735	-5.07297	-12.1826	-22.4785	-40.2295	-52.0082	-68.5272		49.735	9.14915	5.06702	0.37122	-8.55221	-12.0335	-17.6191
49.74	-5.60807	-13.6739	-24.2622	-41.8036	-53.7345	-70.7637		49.74	7.64357	2.54834	-3.11284	-12.3897	-16.7848	-22.9869
49.745	-6.31072	-14.7456	-25.6611	-44.065	-55.9291	-72.9025		49.745	5.9273	0.1354	-6.27593	-16.9126	-21.5386	-28.8911
49.75	-7.24301	-15.4618	-26.8699	-45.9325	-58.4214	-75.496		49.75	4.21282	-2.16259	-9.41061	-21.0319	-26.4534	-34.415
49.755	-8.1752	-16.6282	-28.4336	-47.429	-60.5996	-78.3525		49.755	2.39991	-4.55459	-12.5095	-25.1145	-31.4817	-40.2178
49.76	-8.50282	-17.8272	-29.938	-49.3729	-62.6178	-80.6887		49.76	0.96577	-6.88964	-15.7811	-29.2607	-36.4097	-45.9711
49.765	-9.22994	-18.6438	-31.0718	-51.195	-64.2956	-83.1475		49.765	-0.70207	-9.12332	-18.8508	-33.3519	-41.0235	-52.0083
49.77	-10.0942	-19.4478	-32.1472	-52.8396	-66.8662	-85.6711		49.77	-2.22614	-11.3169	-21.7624	-37.4832	-46.3555	-58.0608
49.775	-10.6923	-20.4106	-33.4742	-54.4675	-68.6663	-88.1997		49.775	-3.76581	-13.429	-24.713	-41.6348	-51.0103	-64.2383
49.78	-11.172	-21.3908	-34.7802	-56.1085	-70.3917	-90.6126		49.78	-5.26507	-15.5663	-27.6369	-45.7512	-56.0406	-70.5078
49.785	-11.8203	-22.0724	-35.8013	-57.6439	-72.7328	-92.9748		49.785	-6.71117	-17.5845	-30.5344	-49.7344	-61.3144	-76.8434
49.79	-12.3605	-22.7315	-36.8237	-59.3447	-74.4419	-95.3719		49.79	-8.01393	-19.4851	-33.3345	-53.9873	-66.157	-83.2768
49.795	-12.9161	-23.7921	-37.9952	-60.7945	-76.2902	-98.1186		49.795	-9.40155	-21.6005	-36.1374	-58.0503	-71.4732	-90.2005
49.8	-13.3998	-24.3185	-39.0088	-62.1772	-78.385	-100.302		49.8	-10.7023	-23.3067	-38.8623	-62.1311	-76.8239	-96.7532
49.805	-13.8323	-24.8986	-40.061	-63.8144	-80.3288	-102.481		49.805	-11.9586	-25.2015	-41.6828	-66.5279	-82.2523	-103.69
49.81	-14.4476	-25.5798	-40.7704	-65.0798	-81.9047	-104.987		49.81	-13.3037	-26.8875	-44.2045	-70.5264	-87.537	-110.578
49.815	-14.7082	-26.3957	-41.7985	-66.7846	-83.9364	-107.713		49.815	-14.2757	-28.7217	-46.9318	-74.9936	-93.2298	-117.983
49.82	-15.0815	-26.9043	-42.805	-68.4356	-85.9664	-109.712		49.82	-15.4317	-30.4293	-49.5344	-79.4911	-98.9344	-125.09
49.825	-15.7337	-27.359	-43.6703	-69.5287	-87.5469	-112.111		49.825	-16.7092	-32.1146	-52.2646	-83.8174	-104.592	-132.852
49.83	-15.9321	-27.9258	-44.1249	-70.7282	-89.2637	-114.751		49.83	-17.6068	-33.657	-54.5472	-88.1206	-110.392	-140.554
49.835	-16.236	-28.5587	-45.3302	-72.5946	-91.1018	-117.235		49.835	-18.7458	-35.2824	-57.418	-92.8881	-116.096	-148.634
49.84	-16.5811	-29.1555	-46.2692	-73.883	-92.9086	-119.196		49.84	-19.6548	-37.0358	-60.0113	-97.3746	-122.067	-156.45
49.845	-17.0774	-29.2985	-46.7771	-74.9775	-94.4238	-121.683		49.845	-20.769	-38.3419	-62.6164	-102.048	-127.961	-164.735
49.85	-17.2805	-29.8371	-47.4636	-76.1795	-96.1567	-123.985		49.85	-21.6902	-39.9132	-65.2076	-106.549	-134.065	-172.745
49.855	-17.3999	-30.4535	-48.3778	-77.57	-97.4908	-126.078		49.855	-22.5574	-41.4372	-67.8256	-111.08	-139.765	-180.961
49.86	-17.8714	-30.8679	-49.3429	-78.9069	-99.0808	-128.272		49.86	-23.5546	-42.9883	-70.6613	-115.767	-145.595	-189.335
49.865	-18.1595	-31.2152	-49.5752	-79.6027	-100.609	-130.023		49.865	-24.4134	-44.5818	-72.9714	-120.013	-151.484	-197.217
49.87	-18.2361	-31.6574	-50.3395	-80.4238	-101.941	-131.864		49.87	-25.2504	-46.1104	-75.7449	-124.257	-157.473	-205.198
49.875	-18.492	-32.0399	-51.1663	-81.9954	-102.734	-133.692		49.875	-26.1127	-47.5132	-78.2666	-128.84	-162.756	-213.06
49.88	-18.8967	-32.3715	-51.5505	-82.8965	-103.736	-135.014		49.88	-27.0484	-48.9904	-80.6453	-133.133	-167.897	-220.391
49.885	-19.0571	-32.764	-51.9889	-82.928	-105.184	-136.571		49.885	-27.8917	-50.5149	-83.1529	-136.961	-173.303	-228.079
49.89	-19.1737	-33.0802	-52.7075	-83.8432	-105.711	-137.953		49.89	-28.7355	-51.9485	-85.6643	-140.897	-178.114	-235.395
49.895	-19.4237	-33.3212	-53.1381	-84.8469	-106.581	-138.631		49.895	-29.586	-53.3361	-87.9484	-144.622	-183.377	-241.87
49.9	-19.7301	-33.691	-53.4206	-84.8854	-106.734	-139.059		49.9	-30.4913	-54.8108	-90.2736	-148.102	-187.434	-247.871
49.905	-19.8549	-34.0729	-53.7833	-84.926	-106.626	-139.35		49.905	-31.2996	-56.2512	-92.4543	-151.249	-191.098	-253.452
49.91	-19.9642	-34.2149	-54.0912	-85.5015	-107.267	-139.573		49.91	-32.1417	-57.7031	-94.5375	-154.364	-194.887	-258.53
49.915	-20.1971	-34.4024	-53.9998	-85.7783	-107.629	-139.464		49.915	-32.9719	-59.0033	-96.231	-157.114	-198.353	-262.984
49.92	-20.4353	-34.667	-54.4367	-85.6029	-106.695	-138.565		49.92	-33.8405	-60.3478	-98.2232	-159.991	-201.225	-266.554
49.925	-20.6491	-34.9714	-54.6918	-84.8705	-106.17	-138.293		49.925	-34.8158	-61.6742	-100.05	-161.663	-204.026	-270.15
49.93	-20.6227	-35.0094	-54.6197	-84.9319	-106.09	-137.201		49.93	-35.5245	-62.9584	-101.788	-163.674	-206.047	-272.898
49.935	-20.8366	-34.9487	-54.2602	-84.483	-105.184	-135.577		49.935	-36.3799	-63.9827	-103.086	-165.401	-207.588	-274.926
49.94	-21.086	-35.1858	-54.3012	-83.576	-103.941	-133.431		49.94	-37.2567	-65.1067	-104.421	-166.478	-209.179	-275.133
49.945	-21.1017	-35.3662	-54.2863	-83.194	-102.429	-132.054		49.945	-38.0384	-66.2244	-105.647	-167.793	-209.557	-276.458
49.95	-21.2346	-35.2534	-54.0571	-82.1962	-101.215	-129.36		49.95	-38.8888	-67.2557	-106.651	-168.438	-209.943	-275.406
49.955	-21.3722	-35.2	-53.4803	-80.9839	-100.153	-126.108		49.955	-39.6625	-68.2326	-107.54	-168.702	-209.936	-274.077
49.96	-21.4631	-35.1707	-53.2111	-79.9027	-98.1161	-123.904		49.96	-40.4679	-69.0645	-108.274	-168.633	-209.207	-272.732
49.965	-21.5048	-35.14	-52.5836	-78.8679	-95.1026	-119.895		49.965	-41.1884	-69.8929	-108.454	-168.492	-208.064	-268.912
49.97	-21.6215	-34.8888	-52.1233	-77.078	-93.8411	-116.705		49.97	-41.9976	-70.4584	-108.976	-168.025	-206.871	-266.478
49.975	-21.6936	-34.8386	-51.5145	-75.3737	-91.7741	-113.36		49.975	-42.7297	-71.2124	-109.275	-166.934	-204.956	-262.994
49.98	-21.6309	-34.6523	-50.742	-74.4286	-89.0215	-108.837		49.98	-43.3516	-71.7253	-109.175	-166.329	-202.702	-258.28
49.985	-21.664	-34.2739	-50.1309	-72.8351	-86.4052	-104.631		49.985	-44.0182	-72.222	-109.13	-164.883	-200.564	-253.878
49.99	-21.7578	-34.0812	-49.2621	-69.8664	-83.8442	-102.443		49.99	-44.6771	-72.6515	-108.933	-163.082	-197.669	-249.431
49.995	-21.6879	-34.0387	-48.4907	-68.615	-80.8595	-96.0425		49.995	-45.2662	-73.1406	-108.687	-161.612	-194.257	-242.923
50	-21.5895	-33.4623	-47.5511	-67.1311	-77.8376	-91.5216		50	-45.8038	-73.2333	-108.195	-159.545	-191.222	-237.92
