# Supplementary material for: Numerical study on the hydrodynamics of thunniform bio-inspired swimming under self-propulsion
Source: PLoS One. 2017 Mar 31;12(3):e0174740. doi: 10.1371/journal.pone.0174740 (PMC5375146; doi:10.1371/journal.pone.0174740)
Supplement: S8 Spreadsheet — (XLS) [file pone.0174740.s008.xls]

## Sheet: Sheet1
Ap/C	Pout	η	ζ
0.3	6.43	42.8953	41.8605
0.4	13.47	51.5105	29.264
0.5	25.65	58.1897	20.6704
0.6	41.02	54.3743	14.0629
0.7	45.8	47.2994	11.6249
0.8	54.79	41.032	9.01079
