# Supplementary material for: Numerical study on the hydrodynamics of thunniform bio-inspired swimming under self-propulsion
Source: PLoS One. 2017 Mar 31;12(3):e0174740. doi: 10.1371/journal.pone.0174740 (PMC5375146; doi:10.1371/journal.pone.0174740)
Supplement: S9 Spreadsheet — (XLS) [file pone.0174740.s009.xls]

## Sheet: Sheet1
t/T	Vf at θm=15o	Vf at θm=20o	Vf at θm=25o	Vf at θm=30o	Vf at θm=35o		t/T	Fl at θm=15o	Fl at θm=20o	Fl at θm=25o	Fl at θm=30o	Fl at θm=35o
0.5	0.09707	0.10259	0.10707	0.11013	0.11208		49.005	5.65063	10.68	14.9591	16.2422	14.0035
0.505	0.09762	0.10332	0.10798	0.11117	0.11325		49.01	4.3753	9.1058	13.748	15.2423	13.4716
0.51	0.09814	0.10401	0.10885	0.11218	0.11439		49.015	2.77929	7.65913	12.0706	14.1559	12.7919
0.515	0.09862	0.10467	0.10968	0.11316	0.1155		49.02	1.31385	5.67431	10.7932	12.9359	12.1526
0.52	0.09906	0.10529	0.11048	0.1141	0.11658		49.025	-0.2579	3.91837	9.08601	11.8975	11.6112
0.525	0.09947	0.10587	0.11123	0.11501	0.11763		49.03	-1.02991	2.75986	7.70569	10.5239	10.9593
0.53	0.09985	0.10642	0.11195	0.11588	0.11865		49.035	-2.61582	1.1426	6.23379	9.44208	10.3698
0.535	0.10019	0.10692	0.11263	0.11671	0.11964		49.04	-4.07016	-0.4291	4.74888	8.38904	9.73974
0.54	0.10049	0.10739	0.11327	0.1175	0.12059		49.045	-5.21245	-2.08988	3.28815	7.19362	9.02186
0.545	0.10077	0.10782	0.11387	0.11826	0.12152		49.05	-6.59835	-3.68825	1.70898	6.0612	8.38849
0.55	0.10101	0.10822	0.11443	0.11898	0.12241		49.055	-7.40781	-5.10556	0.36893	4.94391	7.79639
0.555	0.10122	0.10858	0.11495	0.11967	0.12327		49.06	-8.52625	-6.97364	-0.85614	3.72508	7.30691
0.56	0.10141	0.10891	0.11544	0.12032	0.1241		49.065	-9.82571	-7.78376	-2.30191	2.38444	6.76286
0.565	0.10156	0.1092	0.11589	0.12093	0.1249		49.07	-10.7678	-8.97453	-3.51237	1.49264	6.12098
0.57	0.10169	0.10946	0.1163	0.12151	0.12566		49.075	-11.733	-10.1799	-4.67714	0.50992	5.57219
0.575	0.1018	0.1097	0.11669	0.12206	0.12639		49.08	-12.7473	-11.3731	-5.96482	-0.43823	5.16671
0.58	0.10188	0.1099	0.11704	0.12257	0.12709		49.085	-13.4403	-12.4116	-6.79365	-1.52067	4.64362
0.585	0.10195	0.11008	0.11735	0.12305	0.12776		49.09	-14.093	-13.1585	-7.97492	-2.46356	3.98407
0.59	0.10199	0.11024	0.11764	0.1235	0.1284		49.095	-14.7475	-13.9168	-9.02146	-3.2223	2.85567
0.595	0.10202	0.11037	0.11791	0.12392	0.12901		49.1	-15.5986	-15.0437	-9.88873	-4.10167	3.00466
0.6	0.10203	0.11048	0.11814	0.12431	0.12959		49.105	-15.8964	-15.6695	-10.7074	-4.89667	2.56241
0.605	0.10203	0.11057	0.11835	0.12467	0.13015		49.11	-16.2627	-16.3879	-11.6437	-5.78343	1.8727
0.61	0.10202	0.11065	0.11854	0.125	0.13067		49.115	-16.4172	-16.9381	-12.2842	-6.20501	1.0609
0.615	0.102	0.11071	0.11871	0.1253	0.13116		49.12	-17.1141	-17.4086	-12.5299	-7.48523	0.63434
0.62	0.10198	0.11075	0.11886	0.12558	0.13162		49.125	-17.1668	-17.7443	-13.7525	-8.04304	-0.26126
0.625	0.10194	0.11079	0.11899	0.12584	0.13205		49.13	-17.2452	-18.1465	-14.45	-8.65487	-0.96536
0.63	0.10191	0.11081	0.1191	0.12608	0.13245		49.135	-17.2859	-18.6391	-14.7699	-9.48401	-1.61492
0.635	0.10187	0.11083	0.1192	0.12629	0.13283		49.14	-17.2413	-18.7202	-15.3248	-10.2808	-2.3332
0.64	0.10183	0.11084	0.11929	0.12648	0.13318		49.145	-17.3082	-18.9718	-15.7852	-10.781	-3.18883
0.645	0.10179	0.11084	0.11936	0.12666	0.13351		49.15	-17.2027	-18.9379	-16.2028	-11.3256	-3.86168
0.65	0.10176	0.11084	0.11942	0.12682	0.13381		49.155	-17.1494	-18.9994	-16.4853	-11.7396	-4.41478
0.655	0.10173	0.11084	0.11947	0.12696	0.13408		49.16	-16.897	-19.2398	-16.899	-12.5054	-5.83539
0.66	0.1017	0.11084	0.11952	0.12708	0.13433		49.165	-16.4829	-19.0543	-17.0781	-13.358	-6.44306
0.665	0.10168	0.11084	0.11956	0.12719	0.13456		49.17	-16.2726	-18.5855	-17.125	-13.6304	-7.1294
0.67	0.10166	0.11084	0.1196	0.12729	0.13476		49.175	-15.935	-18.8558	-17.6664	-14.0504	-8.13865
0.675	0.10166	0.11085	0.11964	0.12739	0.13495		49.18	-15.5449	-18.5986	-17.7375	-14.6005	-8.89715
0.68	0.10166	0.11086	0.11967	0.12747	0.13512		49.185	-14.9343	-18.4287	-18.1325	-15.112	-9.50852
0.685	0.10167	0.11088	0.11971	0.12755	0.13527		49.19	-14.5147	-18.0282	-17.9803	-15.3769	-10.9503
0.69	0.10169	0.1109	0.11974	0.12762	0.13541		49.195	-14.0912	-17.5303	-18.0397	-15.9319	-11.5969
0.695	0.10172	0.11093	0.11978	0.12769	0.13554		49.2	-13.4828	-17.2226	-17.8391	-16.5704	-12.2061
0.7	0.10176	0.11097	0.11983	0.12775	0.13565		49.205	-12.891	-16.8156	-17.6727	-16.4192	-12.9326
0.705	0.10181	0.11102	0.11988	0.12782	0.13576		49.21	-12.2292	-16.4137	-17.7169	-16.8729	-13.6353
0.71	0.10188	0.11108	0.11994	0.12789	0.13586		49.215	-11.7187	-15.9115	-17.4446	-17.0449	-14.27
0.715	0.10196	0.11115	0.12001	0.12796	0.13596		49.22	-10.8896	-15.348	-17.1964	-17.113	-14.997
0.72	0.10205	0.11123	0.12008	0.12804	0.13606		49.225	-10.4045	-14.7067	-17.0183	-17.2376	-15.3674
0.725	0.10215	0.11132	0.12017	0.12813	0.13617		49.23	-9.57257	-14.1556	-16.7234	-17.4044	-15.805
0.73	0.10227	0.11142	0.12026	0.12823	0.13627		49.235	-8.73063	-13.4728	-16.251	-17.467	-16.3342
0.735	0.1024	0.11153	0.12037	0.12833	0.13638		49.24	-7.95869	-12.8137	-15.7936	-17.2434	-15.8227
0.74	0.10254	0.11166	0.1205	0.12845	0.1365		49.245	-7.16199	-11.9988	-15.3408	-16.9938	-16.408
0.745	0.10269	0.1118	0.12064	0.12858	0.13663		49.25	-6.36371	-11.3571	-14.9061	-16.8226	-16.5869
0.75	0.10286	0.11196	0.12079	0.12873	0.13678		49.255	-5.45367	-10.4649	-14.3209	-16.5311	-16.6375
0.755	0.09717	0.10634	0.11539	0.12364	0.13203		49.26	-4.67535	-9.75288	-13.7191	-16.2334	-16.6628
0.76	0.09745	0.10659	0.11564	0.12388	0.13225		49.265	-3.8224	-8.94248	-13.0903	-15.8644	-16.4868
0.765	0.09775	0.10687	0.11591	0.12414	0.13249		49.27	-2.9318	-8.05736	-12.345	-15.3867	-16.3372
0.77	0.09807	0.10718	0.11622	0.12443	0.13277		49.275	-2.02703	-7.00816	-11.6957	-14.8216	-16.0306
0.775	0.09841	0.10751	0.11655	0.12475	0.13307		49.28	-1.12544	-6.15333	-10.7647	-14.1772	-15.6482
0.78	0.09878	0.10788	0.11691	0.1251	0.13341		49.285	-0.22237	-5.26448	-9.97789	-13.5653	-15.3
0.785	0.09917	0.10827	0.11731	0.1255	0.13379		49.29	0.78588	-4.22832	-9.08238	-12.8392	-14.7563
0.79	0.09958	0.10869	0.11775	0.12593	0.13421		49.295	1.70604	-3.20114	-8.14949	-11.9216	-14.0925
0.795	0.10002	0.10915	0.11822	0.1264	0.13467		49.3	2.60318	-2.09876	-7.08461	-11.2589	-13.5501
0.8	0.10048	0.10964	0.11872	0.12692	0.13517		49.305	3.6401	-1.13618	-6.00081	-10.1876	-12.7435
0.805	0.10097	0.11015	0.11927	0.12747	0.13572		49.31	4.51813	-0.01985	-4.93191	-9.3725	-12.1172
0.81	0.10148	0.11071	0.11987	0.12808	0.13633		49.315	5.54272	1.11274	-3.84508	-8.33685	-11.2381
0.815	0.10202	0.11129	0.1205	0.12874	0.13698		49.32	6.43634	2.24859	-2.63519	-7.08754	-10.3391
0.82	0.10258	0.11192	0.12117	0.12944	0.13769		49.325	7.38583	3.41829	-1.31691	-6.03407	-9.26569
0.825	0.10317	0.11257	0.12188	0.1302	0.13845		49.33	8.35434	4.54592	-0.06351	-4.90502	-8.42259
0.83	0.10378	0.11326	0.12264	0.13101	0.13927		49.335	9.2556	5.80173	1.31067	-3.53564	-7.42732
0.835	0.10442	0.11399	0.12344	0.13186	0.14015		49.34	10.1637	6.97018	2.71557	-2.26528	-6.37952
0.84	0.10508	0.11475	0.12428	0.13277	0.14108		49.345	11.0352	8.31277	4.23908	-0.96111	-5.20903
0.845	0.10577	0.11555	0.12516	0.13373	0.14207		49.35	11.8538	9.45146	5.61031	0.42523	-4.08022
0.85	0.10648	0.11638	0.12609	0.13473	0.14311		49.355	12.7674	10.8263	7.15441	1.83677	-2.82616
0.855	0.10722	0.11724	0.12705	0.13578	0.14421		49.36	13.5627	12	8.71989	3.2847	-1.73935
0.86	0.10798	0.11813	0.12805	0.13688	0.14535		49.365	14.1105	13.2182	10.1441	4.77335	-0.52851
0.865	0.10877	0.11905	0.12909	0.13802	0.14654		49.37	14.9354	14.4939	11.7244	6.11828	0.75293
0.87	0.10958	0.12001	0.13017	0.1392	0.14778		49.375	15.7375	15.6722	13.1722	7.60308	1.99636
0.875	0.11041	0.12099	0.13128	0.14041	0.14906		49.38	16.3375	16.7974	14.6196	9.21675	3.24019
0.88	0.11126	0.122	0.13242	0.14166	0.15038		49.385	16.9307	17.9379	15.9986	10.5451	4.51616
0.885	0.11212	0.12304	0.13359	0.14294	0.15173		49.39	17.4459	19.0124	17.452	11.8913	5.70085
0.89	0.11301	0.1241	0.13479	0.14426	0.15311		49.395	17.9586	19.8189	18.6919	13.3004	6.98476
0.895	0.11391	0.12519	0.13602	0.1456	0.15453		49.4	18.3211	20.7533	19.8001	14.704	7.90315
0.9	0.11482	0.12629	0.13727	0.14697	0.15596		49.405	18.8012	21.4852	20.9722	15.7579	9.19037
0.905	0.11574	0.12741	0.13854	0.14836	0.15743		49.41	19.0818	22.2028	21.8876	17.0195	10.2155
0.91	0.11667	0.12855	0.13984	0.14978	0.15892		49.415	19.18	22.7307	22.7011	18.1061	11.2979
0.915	0.11761	0.12969	0.14115	0.15121	0.16043		49.42	19.1681	23.2237	23.5279	18.8716	12.2663
0.92	0.11855	0.13085	0.14247	0.15266	0.16195		49.425	19.1631	23.5512	23.9224	19.712	13.0414
0.925	0.11949	0.13201	0.14381	0.15412	0.1635		49.43	19.0511	23.3448	24.297	20.488	13.7306
0.93	0.12042	0.13317	0.14516	0.1556	0.16505		49.435	18.8036	23.5303	24.6003	21.022	14.5722
0.935	0.12135	0.13433	0.1465	0.15708	0.16662		49.44	18.5012	23.3514	24.7935	21.5959	15.3073
0.94	0.12228	0.13549	0.14785	0.15857	0.16819		49.445	17.9522	23.1251	24.8336	21.7024	15.658
0.945	0.12319	0.13664	0.14919	0.16006	0.16977		49.45	17.1725	22.7002	24.5646	21.8253	16.0372
0.95	0.12408	0.13778	0.15052	0.16155	0.17136		49.455	16.5992	22.0074	24.3912	22.0223	16.2813
0.955	0.12497	0.1389	0.15185	0.16304	0.17294		49.46	15.9069	21.2861	23.8238	21.8697	16.3711
0.96	0.12583	0.14001	0.15316	0.16451	0.17452		49.465	14.9251	20.4761	23.0726	21.4603	16.6114
0.965	0.12667	0.1411	0.15445	0.16597	0.1761		49.47	13.9203	19.8328	22.5557	21.2908	16.6177
0.97	0.12748	0.14216	0.15573	0.16742	0.17766		49.475	12.8696	18.7579	21.5898	20.8068	16.1579
0.975	0.12827	0.1432	0.15697	0.16885	0.17921		49.48	12.0006	17.3222	20.807	20.0089	16.4779
0.98	0.12903	0.14421	0.1582	0.17025	0.18074		49.485	10.7064	16.1548	19.502	19.5558	15.7637
0.985	0.12977	0.14518	0.15939	0.17163	0.18226		49.49	9.29119	14.9399	18.4406	18.7292	15.3077
0.99	0.13046	0.14613	0.16055	0.17298	0.18375		49.495	8.22282	13.239	17.6009	17.8337	15.2182
0.995	0.13113	0.14704	0.16168	0.1743	0.18522		49.5	6.69787	12.2111	15.9049	17.1077	14.7313
1	0.13177	0.14791	0.16277	0.17559	0.18666		49.505	5.4103	10.2718	14.7297	15.8581	14.0886
1.005	0.13237	0.14875	0.16382	0.17685	0.18808		49.51	4.08861	9.19821	13.3519	14.6801	13.3014
1.01	0.13294	0.14954	0.16483	0.17806	0.18946		49.515	2.5556	7.48358	11.8081	13.5635	12.8559
1.015	0.13348	0.1503	0.16581	0.17924	0.19082		49.52	1.35312	5.60231	10.3321	12.6009	12.3234
1.02	0.13397	0.15101	0.16674	0.18037	0.19214		49.525	-0.2748	4.37513	8.88882	11.4457	11.7407
1.025	0.13443	0.15169	0.16763	0.18146	0.19342		49.53	-1.73129	2.77152	7.34016	10.2368	11.1718
1.03	0.13487	0.15233	0.16847	0.18252	0.19467		49.535	-2.88811	1.17176	5.91116	8.99825	10.3238
1.035	0.13526	0.15293	0.16928	0.18353	0.19589		49.54	-4.12721	-0.3542	4.06262	7.86528	9.67607
1.04	0.13563	0.15348	0.17004	0.1845	0.19706		49.545	-5.30495	-1.85117	2.89665	6.80317	9.17376
1.045	0.13596	0.154	0.17076	0.18544	0.1982		49.55	-6.43167	-3.11921	1.21872	5.44823	8.65551
1.05	0.13625	0.15449	0.17144	0.18632	0.19931		49.555	-7.74676	-4.69296	0.11606	4.63813	8.04242
1.055	0.13652	0.15493	0.17208	0.18717	0.20037		49.56	-8.89776	-5.95692	-1.17821	3.38465	7.51571
1.06	0.13677	0.15535	0.17268	0.18798	0.2014		49.565	-9.88366	-7.50284	-2.81732	2.06915	6.79197
1.065	0.13699	0.15573	0.17325	0.18874	0.2024		49.57	-10.9651	-8.81012	-4.13156	1.12436	6.32343
1.07	0.13718	0.15607	0.17378	0.18946	0.20336		49.575	-11.9927	-9.61911	-5.17947	0.28352	5.46103
1.075	0.13735	0.15639	0.17427	0.19015	0.20428		49.58	-12.5977	-10.7428	-6.71553	-0.95393	5.04498
1.08	0.1375	0.15668	0.17473	0.1908	0.20516		49.585	-13.3255	-11.9517	-7.61934	-1.93469	4.56831
1.085	0.13764	0.15693	0.17516	0.19142	0.20601		49.59	-14.2157	-12.744	-8.70035	-2.86403	4.15978
1.09	0.13777	0.15717	0.17555	0.192	0.20683		49.595	-14.7698	-13.583	-9.80005	-3.92409	3.07858
1.095	0.13787	0.15739	0.17592	0.19255	0.20761		49.6	-15.5115	-14.466	-10.6581	-4.53795	2.63098
1.1	0.13794	0.15759	0.17626	0.19306	0.20837		49.605	-15.9977	-15.0378	-11.2976	-5.22471	2.02613
1.105	0.13801	0.15776	0.17657	0.19354	0.20908		49.61	-16.5454	-15.7738	-12.4219	-6.24746	1.80971
1.11	0.13806	0.15792	0.17686	0.194	0.20975		49.615	-16.6811	-16.443	-13.1943	-7.07591	1.24605
1.115	0.13811	0.15806	0.17712	0.19442	0.2104		49.62	-16.8573	-16.8479	-13.9175	-7.73924	0.3691
1.12	0.13815	0.15818	0.17736	0.19482	0.21101		49.625	-17.114	-17.376	-14.3471	-8.35564	-0.38118
1.125	0.13818	0.1583	0.17759	0.1952	0.21159		49.63	-17.1603	-17.7194	-14.9828	-9.40862	-0.83442
1.13	0.13821	0.1584	0.17779	0.19555	0.21214		49.635	-17.4431	-18.0326	-15.4769	-9.97024	-1.83215
1.135	0.13825	0.1585	0.17799	0.19587	0.21266		49.64	-17.4287	-18.3229	-16.0109	-10.5446	-2.60043
1.14	0.13828	0.15859	0.17817	0.19618	0.21314		49.645	-17.3594	-18.4642	-16.3532	-11.1886	-3.22786
1.145	0.13831	0.15867	0.17833	0.19646	0.21359		49.65	-17.3248	-18.7191	-16.9823	-11.7607	-3.94374
1.15	0.13835	0.15876	0.17848	0.19673	0.21402		49.655	-16.7133	-18.8236	-17.0512	-12.4472	-4.79677
1.155	0.13839	0.15884	0.17862	0.19697	0.21441		49.66	-16.8164	-18.6662	-17.3955	-13.1262	-5.55957
1.16	0.13843	0.15892	0.17875	0.1972	0.21478		49.665	-16.7593	-18.592	-17.6121	-13.6153	-6.27287
1.165	0.13848	0.159	0.17888	0.19741	0.21513		49.67	-16.3554	-18.5514	-17.6689	-14.0005	-7.62334
1.17	0.13854	0.15909	0.17901	0.19761	0.21545		49.675	-15.9406	-18.5539	-18.0225	-14.573	-8.34523
1.175	0.13861	0.15918	0.17913	0.1978	0.21575		49.68	-15.5188	-18.2951	-18.243	-14.9596	-9.03087
1.18	0.13869	0.15927	0.17925	0.19797	0.21603		49.685	-15.103	-18.2232	-18.0771	-15.5663	-9.92554
1.185	0.13878	0.15938	0.17936	0.19814	0.21629		49.69	-14.6263	-17.8077	-18.2303	-16.0374	-10.6742
1.19	0.13888	0.15949	0.17949	0.19831	0.21653		49.695	-14.0381	-17.4373	-18.2715	-16.2988	-11.4125
1.195	0.13899	0.15961	0.17961	0.19847	0.21675		49.7	-13.3207	-17.085	-18.0065	-16.5936	-12.2973
1.2	0.13912	0.15973	0.17974	0.19862	0.21697		49.705	-12.8789	-16.6653	-17.8667	-16.9347	-12.729
1.205	0.13926	0.15987	0.17988	0.19878	0.21718		49.71	-12.2832	-16.1229	-17.8198	-17.2754	-13.6171
1.21	0.13941	0.16003	0.18002	0.19894	0.21737		49.715	-11.6439	-15.7816	-17.679	-17.3691	-14.2841
1.215	0.13959	0.1602	0.18018	0.1991	0.21756		49.72	-10.9717	-15.147	-17.3441	-17.3192	-14.7829
1.22	0.13977	0.16037	0.18034	0.19927	0.21775		49.725	-10.2466	-14.7173	-17.0885	-17.4628	-15.2638
1.225	0.13997	0.16056	0.18052	0.19945	0.21794		49.73	-9.568	-13.8954	-16.6566	-17.6345	-15.7532
1.23	0.14019	0.16077	0.18071	0.19963	0.21813		49.735	-8.74308	-13.2683	-16.2473	-17.6265	-16.0784
1.235	0.14042	0.16099	0.18092	0.19983	0.21833		49.74	-7.99856	-12.8019	-15.9933	-17.4375	-16.2431
1.24	0.14068	0.16123	0.18114	0.20004	0.21853		49.745	-7.27161	-12.1289	-15.206	-17.2418	-16.5072
1.245	0.14095	0.16148	0.18138	0.20026	0.21875		49.75	-6.39311	-11.1895	-14.8408	-16.9104	-16.7113
1.25	0.14124	0.16175	0.18164	0.2005	0.21898		49.755	-5.3274	-10.3834	-14.3372	-16.8177	-16.5536
1.255	0.14155	0.16205	0.18191	0.20076	0.21923		49.76	-4.73006	-9.75212	-13.6856	-16.2815	-16.6849
1.26	0.14188	0.16237	0.18221	0.20104	0.2195		49.765	-3.87766	-8.89398	-13.0518	-15.8721	-16.5057
1.265	0.14223	0.16271	0.18254	0.20135	0.21978		49.77	-2.96665	-7.91436	-12.2601	-15.456	-16.3007
1.27	0.14261	0.16307	0.18288	0.20168	0.22009		49.775	-2.0397	-7.13171	-11.5693	-14.8772	-15.9448
1.275	0.14301	0.16346	0.18326	0.20203	0.22043		49.78	-1.13181	-6.20512	-10.7184	-14.281	-15.6301
1.28	0.14343	0.16388	0.18366	0.20242	0.2208		49.785	-0.22572	-5.24994	-9.9933	-13.5329	-15.2223
1.285	0.14388	0.16432	0.1841	0.20284	0.2212		49.79	0.69656	-4.31156	-9.06758	-12.8293	-14.6186
1.29	0.14436	0.16479	0.18456	0.20329	0.22164		49.795	1.61487	-3.21544	-8.08802	-12.0358	-14.1544
1.295	0.14485	0.16529	0.18506	0.20378	0.22211		49.8	2.68051	-2.21573	-7.1778	-11.2099	-13.4515
1.3	0.14538	0.16583	0.18559	0.2043	0.22262		49.805	3.5148	-1.14123	-6.13879	-10.2222	-12.6726
1.305	0.14593	0.16639	0.18617	0.20487	0.22318		49.81	4.50119	-0.03978	-5.08374	-9.33832	-12.0409
1.31	0.14651	0.16699	0.18677	0.20548	0.22377		49.815	5.53213	1.08082	-3.88184	-8.34885	-11.1365
1.315	0.14711	0.16762	0.18742	0.20613	0.22441		49.82	6.44635	2.26455	-2.72709	-7.13104	-10.0983
1.32	0.14774	0.16828	0.18811	0.20682	0.2251		49.825	7.35444	3.43949	-1.53339	-6.14417	-9.31474
1.325	0.14839	0.16898	0.18884	0.20756	0.22584		49.83	8.33403	4.69411	-0.24072	-4.75958	-8.32039
1.33	0.14907	0.16971	0.18961	0.20835	0.22663		49.835	9.22536	5.88201	1.1013	-3.77917	-7.34698
1.335	0.14978	0.17048	0.19042	0.20918	0.22747		49.84	10.0889	7.14645	2.4437	-2.47061	-6.23779
1.34	0.1505	0.17127	0.19127	0.21006	0.22836		49.845	11.0191	8.4195	3.9004	-1.12292	-5.14167
1.345	0.15125	0.1721	0.19216	0.21099	0.2293		49.85	11.8562	9.68488	5.32962	0.29607	-4.06256
1.35	0.15202	0.17296	0.1931	0.21196	0.23029		49.855	12.6756	10.9989	6.82213	1.98325	-2.98187
1.355	0.15282	0.17385	0.19407	0.21297	0.23132		49.86	13.5339	12.3029	8.30182	3.29215	-1.6733
1.36	0.15363	0.17477	0.19507	0.21403	0.2324		49.865	14.2991	13.49	9.76598	4.64849	-0.47574
1.365	0.15446	0.17571	0.19611	0.21513	0.23352		49.87	15.021	14.7798	11.2975	6.15146	0.67396
1.37	0.1553	0.17668	0.19718	0.21626	0.23468		49.875	15.8294	15.8958	12.7368	7.70095	2.10914
1.375	0.15615	0.17767	0.19827	0.21742	0.23588		49.88	16.3957	17.0268	14.2358	9.18205	3.2045
1.38	0.15702	0.17867	0.1994	0.21862	0.2371		49.885	17.0277	18.2008	15.7406	10.6482	4.53934
1.385	0.1579	0.17969	0.20054	0.21984	0.23836		49.89	17.5933	19.2645	16.9555	12.0694	5.82733
1.39	0.15879	0.18073	0.2017	0.22109	0.23963		49.895	18.1893	20.2099	18.2821	13.4574	6.88774
1.395	0.15968	0.18178	0.20288	0.22235	0.24093		49.9	18.6057	20.9957	19.5981	14.765	8.13348
1.4	0.16058	0.18284	0.20407	0.22363	0.24224		49.905	18.9983	21.7826	20.6425	16.0766	9.30395
1.405	0.16148	0.1839	0.20526	0.22492	0.24356		49.91	19.2196	22.4784	21.6115	17.2247	10.5733
1.41	0.16238	0.18496	0.20646	0.22622	0.24488		49.915	19.3513	23.0286	22.3986	18.2179	11.5666
1.415	0.16328	0.18603	0.20766	0.22751	0.24621		49.92	19.5195	23.54	23.3447	19.2648	12.3943
1.42	0.16418	0.1871	0.20886	0.2288	0.24754		49.925	19.4702	23.652	23.9033	20.0625	13.2527
1.425	0.16507	0.18816	0.21005	0.2301	0.24886		49.93	19.3462	23.7457	24.3269	20.7406	14.2225
1.43	0.16595	0.18921	0.21124	0.23139	0.25018		49.935	19.0914	23.7383	24.5915	21.3128	14.8544
1.435	0.16682	0.19026	0.21243	0.23267	0.25149		49.94	18.7478	23.6549	24.8794	21.8631	15.4423
1.44	0.16768	0.19129	0.2136	0.23394	0.25279		49.945	18.2452	23.3998	24.8047	21.9825	15.9521
1.445	0.16853	0.19231	0.21475	0.2352	0.25408		49.95	17.689	22.9003	24.4608	22.2863	16.3932
1.45	0.16936	0.19331	0.21589	0.23644	0.25535		49.955	16.9783	22.2787	24.3667	22.4049	16.7437
1.455	0.17017	0.1943	0.21702	0.23766	0.25661		49.96	16.2737	21.7187	23.9505	22.2356	16.976
1.46	0.17096	0.19526	0.21812	0.23887	0.25785		49.965	15.3417	20.7658	23.4218	21.8912	16.8547
1.465	0.17173	0.1962	0.21919	0.24006	0.25907		49.97	14.2662	19.8249	22.746	21.7836	16.7415
1.47	0.17247	0.19712	0.22025	0.24123	0.26029		49.975	13.4934	18.5696	21.8869	21.1627	16.6616
1.475	0.17318	0.19801	0.22128	0.24237	0.26148		49.98	12.3444	17.5018	20.8858	20.6032	16.559
1.48	0.17387	0.19887	0.22229	0.24349	0.26264		49.985	11.0269	16.4517	19.8954	19.8181	16.1406
1.485	0.17453	0.1997	0.22326	0.24459	0.26379		49.99	9.70764	15.0538	18.8246	19.1162	15.7751
1.49	0.17515	0.2005	0.2242	0.24567	0.26492		49.995	8.49323	13.647	17.545	18.2329	15.1606
1.495	0.17575	0.20127	0.22512	0.24671	0.26602		50	6.85106	12.1992	16.1623	17.3358	14.8505
1.5	0.17631	0.202	0.226	0.24772	0.2671
1.505	0.17684	0.20269	0.22685	0.2487	0.26815
1.51	0.17733	0.20336	0.22766	0.24965	0.26918
1.515	0.17779	0.20398	0.22844	0.25058	0.27019
1.52	0.17821	0.20457	0.22918	0.25147	0.27117
1.525	0.1786	0.20512	0.22988	0.25233	0.27213
1.53	0.17896	0.20563	0.23055	0.25315	0.27306
1.535	0.17928	0.20611	0.23119	0.25395	0.27396
1.54	0.17958	0.20655	0.23179	0.25471	0.27484
1.545	0.17984	0.20696	0.23235	0.25544	0.27569
1.55	0.18007	0.20733	0.23288	0.25613	0.27652
1.555	0.18027	0.20768	0.23337	0.2568	0.27732
1.56	0.18045	0.20799	0.23384	0.25743	0.2781
1.565	0.1806	0.20827	0.23427	0.25803	0.27885
1.57	0.18073	0.20852	0.23467	0.2586	0.27957
1.575	0.18084	0.20874	0.23504	0.25914	0.28027
1.58	0.18092	0.20893	0.23537	0.25966	0.28094
1.585	0.18099	0.2091	0.23568	0.26014	0.2816
1.59	0.18104	0.20925	0.23597	0.26059	0.28222
1.595	0.18107	0.20938	0.23623	0.26102	0.28282
1.6	0.18109	0.2095	0.23647	0.26142	0.28339
1.605	0.1811	0.20959	0.23668	0.26179	0.28394
1.61	0.1811	0.20967	0.23687	0.26215	0.28446
1.615	0.18109	0.20974	0.23705	0.26247	0.28496
1.62	0.18108	0.20979	0.2372	0.26278	0.28544
1.625	0.18106	0.20984	0.23735	0.26306	0.28589
1.63	0.18104	0.20987	0.23747	0.26333	0.28632
1.635	0.18103	0.2099	0.23759	0.26357	0.28672
1.64	0.18101	0.20993	0.23769	0.2638	0.2871
1.645	0.18099	0.20996	0.23779	0.26401	0.28746
1.65	0.18098	0.20998	0.23787	0.26421	0.28779
1.655	0.18098	0.21	0.23795	0.26439	0.2881
1.66	0.18098	0.21003	0.23802	0.26455	0.28839
1.665	0.18099	0.21005	0.23809	0.26471	0.28866
1.67	0.18101	0.21009	0.23816	0.26485	0.28891
1.675	0.18104	0.21013	0.23822	0.26498	0.28915
1.68	0.18108	0.21017	0.23829	0.26511	0.28937
1.685	0.18113	0.21022	0.23836	0.26523	0.28957
1.69	0.18119	0.21028	0.23843	0.26535	0.28975
1.695	0.18127	0.21036	0.23851	0.26546	0.28993
1.7	0.18137	0.21044	0.2386	0.26557	0.29009
1.705	0.18147	0.21054	0.23869	0.26568	0.29025
1.71	0.18159	0.21064	0.23879	0.2658	0.29041
1.715	0.18173	0.21076	0.2389	0.26591	0.29055
1.72	0.18188	0.2109	0.23903	0.26604	0.2907
1.725	0.18205	0.21105	0.23916	0.26617	0.29084
1.73	0.18224	0.21122	0.23931	0.26631	0.29099
1.735	0.18244	0.2114	0.23947	0.26646	0.29115
1.74	0.18266	0.2116	0.23965	0.26662	0.29131
1.745	0.1829	0.21182	0.23985	0.2668	0.29149
1.75	0.18315	0.21206	0.24007	0.267	0.29167
1.755	0.18343	0.21232	0.24031	0.26721	0.29188
1.76	0.18373	0.2126	0.24057	0.26745	0.29209
1.765	0.18405	0.2129	0.24086	0.2677	0.29233
1.77	0.18439	0.21323	0.24116	0.26798	0.29258
1.775	0.18475	0.21358	0.2415	0.26829	0.29287
1.78	0.18514	0.21396	0.24186	0.26863	0.29318
1.785	0.18555	0.21437	0.24225	0.26899	0.29352
1.79	0.18598	0.2148	0.24268	0.26939	0.29389
1.795	0.18644	0.21526	0.24313	0.26983	0.2943
1.8	0.18692	0.21576	0.24363	0.2703	0.29474
1.805	0.18742	0.21628	0.24416	0.27081	0.29522
1.81	0.18795	0.21683	0.24472	0.27136	0.29575
1.815	0.18851	0.21742	0.24533	0.27196	0.29631
1.82	0.18909	0.21804	0.24597	0.27259	0.29692
1.825	0.18969	0.21869	0.24665	0.27328	0.29758
1.83	0.19032	0.21938	0.24737	0.27401	0.29828
1.835	0.19097	0.22009	0.24814	0.27478	0.29903
1.84	0.19165	0.22084	0.24894	0.27559	0.29983
1.845	0.19235	0.22162	0.24978	0.27645	0.30067
1.85	0.19307	0.22243	0.25066	0.27736	0.30156
1.855	0.19382	0.22327	0.25157	0.27831	0.30249
1.86	0.19458	0.22414	0.25252	0.2793	0.30347
1.865	0.19537	0.22503	0.25351	0.28032	0.30449
1.87	0.19617	0.22595	0.25452	0.28138	0.30555
1.875	0.197	0.2269	0.25556	0.28247	0.30665
1.88	0.19784	0.22787	0.25664	0.28359	0.30778
1.885	0.1987	0.22885	0.25773	0.28474	0.30894
1.89	0.19957	0.22986	0.25885	0.28592	0.31014
1.895	0.20046	0.23088	0.25999	0.28712	0.31136
1.9	0.20135	0.23193	0.26115	0.28834	0.3126
1.905	0.20226	0.23298	0.26233	0.28958	0.31387
1.91	0.20317	0.23405	0.26352	0.29083	0.31517
1.915	0.20409	0.23512	0.26473	0.2921	0.31648
1.92	0.205	0.23621	0.26594	0.29339	0.31781
1.925	0.20592	0.2373	0.26717	0.29468	0.31915
1.93	0.20684	0.23839	0.2684	0.29598	0.32051
1.935	0.20775	0.23948	0.26963	0.29729	0.32187
1.94	0.20865	0.24057	0.27086	0.29861	0.32324
1.945	0.20954	0.24165	0.27208	0.29992	0.32462
1.95	0.21042	0.24272	0.2733	0.30124	0.326
1.955	0.21128	0.24378	0.27451	0.30255	0.32738
1.96	0.21212	0.24482	0.27571	0.30385	0.32877
1.965	0.21294	0.24585	0.27689	0.30514	0.33014
1.97	0.21374	0.24685	0.27805	0.30642	0.33151
1.975	0.21452	0.24783	0.2792	0.30768	0.33286
1.98	0.21527	0.24878	0.28031	0.30892	0.33421
1.985	0.21598	0.2497	0.2814	0.31014	0.33554
1.99	0.21667	0.25059	0.28246	0.31134	0.33684
1.995	0.21732	0.25144	0.28349	0.31251	0.33813
2	0.21794	0.25226	0.28449	0.31365	0.33939
2.005	0.21852	0.25306	0.28544	0.31476	0.34062
2.01	0.21908	0.25381	0.28636	0.31584	0.34183
2.015	0.21959	0.25452	0.28725	0.31689	0.34301
2.02	0.22007	0.2552	0.28809	0.3179	0.34416
2.025	0.22052	0.25583	0.2889	0.31888	0.34528
2.03	0.22093	0.25643	0.28966	0.31982	0.34636
2.035	0.22131	0.25699	0.29038	0.32072	0.34742
2.04	0.22165	0.25751	0.29106	0.32159	0.34844
2.045	0.22197	0.25799	0.2917	0.32241	0.34943
2.05	0.22225	0.25844	0.29231	0.3232	0.35038
2.055	0.2225	0.25885	0.29288	0.32396	0.3513
2.06	0.22273	0.25923	0.29341	0.32467	0.3522
2.065	0.22293	0.25958	0.29391	0.32535	0.35306
2.07	0.22311	0.25989	0.29437	0.326	0.35388
2.075	0.22326	0.26018	0.29481	0.32661	0.35468
2.08	0.22338	0.26043	0.29521	0.32719	0.35545
2.085	0.22349	0.26066	0.29558	0.32774	0.35619
2.09	0.22358	0.26087	0.29592	0.32826	0.35689
2.095	0.22366	0.26105	0.29624	0.32874	0.35756
2.1	0.22372	0.26121	0.29653	0.3292	0.35821
2.105	0.22376	0.26135	0.2968	0.32963	0.35883
2.11	0.2238	0.26147	0.29704	0.33003	0.35942
2.115	0.22382	0.26158	0.29727	0.3304	0.35998
2.12	0.22384	0.26167	0.29747	0.33075	0.36052
2.125	0.22385	0.26174	0.29766	0.33108	0.36102
2.13	0.22386	0.26181	0.29783	0.33138	0.3615
2.135	0.22387	0.26186	0.29798	0.33166	0.36195
2.14	0.22388	0.26191	0.29813	0.33192	0.36237
2.145	0.22388	0.26196	0.29826	0.33215	0.36277
2.15	0.22389	0.262	0.29838	0.33238	0.36314
2.155	0.2239	0.26204	0.29849	0.33258	0.36349
2.16	0.22392	0.26209	0.29859	0.33277	0.36382
2.165	0.22394	0.26213	0.29868	0.33294	0.36412
2.17	0.22398	0.26217	0.29877	0.3331	0.3644
2.175	0.22402	0.26222	0.29886	0.33325	0.36465
2.18	0.22407	0.26228	0.29895	0.33339	0.36489
2.185	0.22413	0.26234	0.29903	0.33353	0.36512
2.19	0.2242	0.26241	0.29912	0.33365	0.36533
2.195	0.22429	0.26248	0.29921	0.33377	0.36551
2.2	0.22439	0.26257	0.2993	0.33389	0.36569
2.205	0.2245	0.26267	0.2994	0.334	0.36586
2.21	0.22463	0.26278	0.2995	0.33412	0.36601
2.215	0.22478	0.26291	0.29961	0.33423	0.36617
2.22	0.22494	0.26304	0.29974	0.33436	0.36631
2.225	0.22511	0.2632	0.29987	0.33448	0.36646
2.23	0.2253	0.26336	0.30002	0.33462	0.3666
2.235	0.22551	0.26355	0.30018	0.33476	0.36675
2.24	0.22573	0.26375	0.30036	0.33492	0.36691
2.245	0.22597	0.26396	0.30055	0.33508	0.36707
2.25	0.22623	0.2642	0.30075	0.33527	0.36725
2.255	0.22651	0.26445	0.30098	0.33547	0.36743
2.26	0.2268	0.26473	0.30122	0.33568	0.36763
2.265	0.22712	0.26503	0.30149	0.33592	0.36784
2.27	0.22746	0.26535	0.30178	0.33618	0.36808
2.275	0.22782	0.26569	0.30209	0.33647	0.36833
2.28	0.22821	0.26607	0.30243	0.33678	0.3686
2.285	0.22862	0.26646	0.3028	0.33711	0.3689
2.29	0.22905	0.26689	0.3032	0.33748	0.36923
2.295	0.2295	0.26734	0.30363	0.33788	0.36959
2.3	0.22999	0.26783	0.30409	0.33832	0.36998
2.305	0.23049	0.26834	0.30459	0.33879	0.37041
2.31	0.23102	0.26889	0.30513	0.3393	0.37088
2.315	0.23158	0.26947	0.3057	0.33984	0.37138
2.32	0.23216	0.27008	0.30631	0.34043	0.37193
2.325	0.23277	0.27072	0.30695	0.34106	0.37252
2.33	0.2334	0.2714	0.30764	0.34174	0.37315
2.335	0.23405	0.2721	0.30836	0.34245	0.37382
2.34	0.23472	0.27284	0.30912	0.34322	0.37454
2.345	0.23542	0.27361	0.30992	0.34402	0.37531
2.35	0.23614	0.27441	0.31076	0.34487	0.37612
2.355	0.23688	0.27523	0.31163	0.34576	0.37697
2.36	0.23763	0.27608	0.31254	0.34669	0.37786
2.365	0.2384	0.27696	0.31348	0.34765	0.3788
2.37	0.23919	0.27785	0.31444	0.34865	0.37978
2.375	0.23999	0.27877	0.31544	0.34968	0.38079
2.38	0.2408	0.27971	0.31645	0.35074	0.38183
2.385	0.24163	0.28066	0.31749	0.35183	0.38289
2.39	0.24246	0.28162	0.31854	0.35293	0.38399
2.395	0.2433	0.2826	0.31962	0.35406	0.3851
2.4	0.24415	0.28358	0.3207	0.3552	0.38623
2.405	0.24501	0.28457	0.32179	0.35635	0.38739
2.41	0.24587	0.28557	0.32289	0.35751	0.38855
2.415	0.24673	0.28658	0.324	0.35869	0.38973
2.42	0.2476	0.28758	0.32511	0.35986	0.39092
2.425	0.24846	0.28858	0.32622	0.36104	0.39212
2.43	0.24931	0.28959	0.32733	0.36222	0.39332
2.435	0.25015	0.29058	0.32844	0.3634	0.39454
2.44	0.25099	0.29157	0.32954	0.36457	0.39575
2.445	0.25181	0.29255	0.33063	0.36574	0.39697
2.45	0.25263	0.29352	0.33172	0.36691	0.39818
2.455	0.25342	0.29448	0.3328	0.36806	0.3994
2.46	0.2542	0.29541	0.33386	0.3692	0.40061
2.465	0.25495	0.29633	0.33491	0.37033	0.40182
2.47	0.25568	0.29723	0.33593	0.37144	0.40301
2.475	0.25638	0.2981	0.33694	0.37254	0.4042
2.48	0.25706	0.29895	0.33792	0.37362	0.40538
2.485	0.25771	0.29977	0.33888	0.37468	0.40653
2.49	0.25833	0.30055	0.33981	0.37572	0.40768
2.495	0.25891	0.30131	0.3407	0.37673	0.4088
2.5	0.25947	0.30203	0.34157	0.37772	0.40991
2.505	0.25999	0.30273	0.3424	0.37868	0.41099
2.51	0.26047	0.30338	0.3432	0.37962	0.41206
2.515	0.26092	0.304	0.34396	0.38052	0.4131
2.52	0.26135	0.30458	0.34469	0.38139	0.41412
2.525	0.26173	0.30513	0.34538	0.38223	0.41511
2.53	0.26208	0.30564	0.34604	0.38304	0.41607
2.535	0.2624	0.30612	0.34665	0.38382	0.41701
2.54	0.26269	0.30656	0.34724	0.38457	0.41792
2.545	0.26294	0.30697	0.34779	0.38528	0.4188
2.55	0.26316	0.30734	0.34829	0.38596	0.41965
2.555	0.26336	0.30768	0.34877	0.3866	0.42047
2.56	0.26352	0.30798	0.34921	0.38722	0.42127
2.565	0.26367	0.30826	0.34962	0.3878	0.42203
2.57	0.26378	0.30851	0.34999	0.38835	0.42277
2.575	0.26388	0.30873	0.35034	0.38887	0.42348
2.58	0.26395	0.30892	0.35065	0.38937	0.42417
2.585	0.264	0.30909	0.35094	0.38983	0.42483
2.59	0.26404	0.30923	0.3512	0.39027	0.42546
2.595	0.26406	0.30935	0.35144	0.39067	0.42606
2.6	0.26406	0.30946	0.35165	0.39106	0.42664
2.605	0.26406	0.30955	0.35184	0.39141	0.42719
2.61	0.26404	0.30963	0.35201	0.39175	0.42772
2.615	0.26402	0.30969	0.35216	0.39206	0.42822
2.62	0.26399	0.30973	0.35229	0.39235	0.42869
2.625	0.26396	0.30977	0.35241	0.39262	0.42914
2.63	0.26393	0.3098	0.35251	0.39286	0.42957
2.635	0.2639	0.30982	0.3526	0.39309	0.42997
2.64	0.26386	0.30983	0.35268	0.3933	0.43035
2.645	0.26383	0.30984	0.35275	0.39349	0.43071
2.65	0.2638	0.30985	0.35281	0.39367	0.43104
2.655	0.26378	0.30985	0.35286	0.39383	0.43135
2.66	0.26377	0.30985	0.35291	0.39398	0.43163
2.665	0.26376	0.30986	0.35295	0.39412	0.4319
2.67	0.26377	0.30987	0.35299	0.39424	0.43214
2.675	0.26378	0.30989	0.35303	0.39435	0.43236
2.68	0.2638	0.30991	0.35307	0.39446	0.43256
2.685	0.26384	0.30994	0.35311	0.39455	0.43275
2.69	0.26388	0.30998	0.35315	0.39464	0.43292
2.695	0.26395	0.31002	0.3532	0.39473	0.43307
2.7	0.26402	0.31008	0.35325	0.39481	0.43322
2.705	0.26411	0.31015	0.35331	0.39489	0.43335
2.71	0.26422	0.31023	0.35338	0.39498	0.43348
2.715	0.26434	0.31033	0.35346	0.39506	0.4336
2.72	0.26447	0.31044	0.35355	0.39515	0.43372
2.725	0.26463	0.31056	0.35365	0.39525	0.43383
2.73	0.2648	0.3107	0.35376	0.39536	0.43394
2.735	0.26498	0.31086	0.35389	0.39547	0.43406
2.74	0.26519	0.31103	0.35404	0.3956	0.43418
2.745	0.26541	0.31122	0.3542	0.39573	0.43431
2.75	0.26565	0.31143	0.35438	0.39588	0.43445
2.755	0.26591	0.31166	0.35457	0.39605	0.43459
2.76	0.2662	0.31191	0.35479	0.39624	0.43476
2.765	0.2665	0.31218	0.35504	0.39644	0.43493
2.77	0.26682	0.31247	0.3553	0.39667	0.43513
2.775	0.26716	0.31279	0.35559	0.39692	0.43534
2.78	0.26753	0.31313	0.35591	0.39719	0.43557
2.785	0.26791	0.3135	0.35625	0.39749	0.43583
2.79	0.26833	0.31389	0.35663	0.39782	0.43612
2.795	0.26876	0.31432	0.35703	0.39819	0.43643
2.8	0.26921	0.31477	0.35747	0.39858	0.43678
2.805	0.26969	0.31525	0.35794	0.39901	0.43716
2.81	0.2702	0.31576	0.35845	0.39948	0.43757
2.815	0.27072	0.3163	0.35899	0.39998	0.43801
2.82	0.27127	0.31687	0.35956	0.40052	0.4385
2.825	0.27184	0.31748	0.36018	0.4011	0.43902
2.83	0.27244	0.31811	0.36083	0.40173	0.43958
2.835	0.27306	0.31878	0.36151	0.40239	0.44018
2.84	0.27371	0.31947	0.36224	0.40309	0.44082
2.845	0.27437	0.3202	0.363	0.40384	0.4415
2.85	0.27506	0.32096	0.3638	0.40462	0.44223
2.855	0.27577	0.32175	0.36463	0.40545	0.443
2.86	0.2765	0.32256	0.36549	0.40631	0.4438
2.865	0.27725	0.32341	0.36639	0.40721	0.44465
2.87	0.27801	0.32427	0.36732	0.40814	0.44553
2.875	0.2788	0.32517	0.36827	0.40911	0.44644
2.88	0.2796	0.32608	0.36926	0.4101	0.44739
2.885	0.28041	0.32702	0.37026	0.41113	0.44838
2.89	0.28124	0.32797	0.37129	0.41218	0.44939
2.895	0.28209	0.32894	0.37233	0.41326	0.45043
2.9	0.28294	0.32992	0.37339	0.41435	0.45149
2.905	0.2838	0.33092	0.37447	0.41547	0.45258
2.91	0.28466	0.33193	0.37556	0.4166	0.45369
2.915	0.28553	0.33294	0.37666	0.41775	0.45483
2.92	0.2864	0.33397	0.37777	0.41892	0.45598
2.925	0.28727	0.335	0.37889	0.42009	0.45715
2.93	0.28814	0.33603	0.38001	0.42128	0.45834
2.935	0.289	0.33705	0.38114	0.42247	0.45953
2.94	0.28986	0.33808	0.38226	0.42367	0.46074
2.945	0.2907	0.33909	0.38338	0.42487	0.46196
2.95	0.29153	0.3401	0.3845	0.42606	0.46319
2.955	0.29234	0.3411	0.38561	0.42726	0.46442
2.96	0.29313	0.34208	0.3867	0.42845	0.46565
2.965	0.29391	0.34304	0.38779	0.42963	0.46687
2.97	0.29466	0.34398	0.38885	0.43079	0.46809
2.975	0.29538	0.34489	0.38989	0.43194	0.46931
2.98	0.29608	0.34579	0.39091	0.43307	0.47051
2.985	0.29675	0.34665	0.39191	0.43419	0.4717
2.99	0.29739	0.34748	0.39288	0.43529	0.47287
2.995	0.298	0.34828	0.39381	0.43635	0.47402
3	0.29858	0.34904	0.39472	0.43739	0.47515
3.005	0.29912	0.34976	0.3956	0.43841	0.47626
3.01	0.29964	0.35045	0.39643	0.43939	0.47735
3.015	0.30011	0.3511	0.39724	0.44033	0.47841
3.02	0.30056	0.35172	0.39801	0.44125	0.47944
3.025	0.30096	0.35229	0.39874	0.44213	0.48045
3.03	0.30134	0.35283	0.39943	0.44297	0.48143
3.035	0.30168	0.35333	0.40008	0.44378	0.48238
3.04	0.30199	0.3538	0.4007	0.44455	0.48331
3.045	0.30227	0.35422	0.40127	0.44529	0.48421
3.05	0.30252	0.35461	0.40182	0.44599	0.48507
3.055	0.30273	0.35496	0.40233	0.44666	0.48592
3.06	0.30292	0.35528	0.4028	0.4473	0.48673
3.065	0.30308	0.35557	0.40323	0.4479	0.48751
3.07	0.30322	0.35583	0.40364	0.44847	0.48827
3.075	0.30334	0.35606	0.40401	0.44901	0.48899
3.08	0.30344	0.35626	0.40435	0.44951	0.48969
3.085	0.30351	0.35643	0.40467	0.44999	0.49036
3.09	0.30356	0.35658	0.40495	0.45044	0.49101
3.095	0.30359	0.35671	0.40521	0.45086	0.49163
3.1	0.30362	0.35681	0.40545	0.45125	0.49222
3.105	0.30363	0.3569	0.40566	0.45161	0.49278
3.11	0.30363	0.35697	0.40585	0.45196	0.49332
3.115	0.30362	0.35703	0.40602	0.45227	0.49384
3.12	0.3036	0.35707	0.40617	0.45256	0.49432
3.125	0.30358	0.3571	0.4063	0.45283	0.49478
3.13	0.30356	0.35712	0.40641	0.45307	0.49521
3.135	0.30353	0.35714	0.40651	0.4533	0.49562
3.14	0.3035	0.35714	0.40659	0.4535	0.49601
3.145	0.30347	0.35714	0.40667	0.45369	0.49636
3.15	0.30345	0.35714	0.40673	0.45386	0.4967
3.155	0.30343	0.35714	0.40679	0.45401	0.49701
3.16	0.30341	0.35713	0.40684	0.45415	0.4973
3.165	0.30341	0.35713	0.40689	0.45428	0.49757
3.17	0.30341	0.35713	0.40693	0.45439	0.49781
3.175	0.30341	0.35713	0.40696	0.45449	0.49804
3.18	0.30343	0.35714	0.407	0.45459	0.49824
3.185	0.30346	0.35716	0.40704	0.45467	0.49842
3.19	0.3035	0.35718	0.40707	0.45475	0.49859
3.195	0.30355	0.35721	0.40711	0.45482	0.49875
3.2	0.30362	0.35725	0.40716	0.45489	0.49888
3.205	0.30369	0.3573	0.4072	0.45495	0.49901
3.21	0.30378	0.35737	0.40726	0.45502	0.49913
3.215	0.30389	0.35744	0.40732	0.45509	0.49923
3.22	0.30401	0.35754	0.40739	0.45516	0.49933
3.225	0.30415	0.35764	0.40748	0.45524	0.49942
3.23	0.3043	0.35776	0.40757	0.45532	0.49952
3.235	0.30447	0.3579	0.40768	0.45541	0.49962
3.24	0.30465	0.35805	0.4078	0.45551	0.49971
3.245	0.30485	0.35822	0.40794	0.45562	0.49982
3.25	0.30508	0.35841	0.40809	0.45574	0.49993
3.255	0.30532	0.35862	0.40827	0.45588	0.50005
3.26	0.30557	0.35884	0.40846	0.45603	0.50018
3.265	0.30585	0.35909	0.40867	0.45621	0.50033
3.27	0.30615	0.35936	0.40891	0.4564	0.50049
3.275	0.30647	0.35965	0.40917	0.45661	0.50067
3.28	0.30682	0.35997	0.40945	0.45685	0.50086
3.285	0.30718	0.36031	0.40977	0.45711	0.50108
3.29	0.30757	0.36067	0.41011	0.4574	0.50132
3.295	0.30798	0.36106	0.41048	0.45772	0.50158
3.3	0.30842	0.36149	0.41089	0.45807	0.50187
3.305	0.30888	0.36193	0.41132	0.45845	0.50219
3.31	0.30936	0.36241	0.41179	0.45887	0.50254
3.315	0.30986	0.36292	0.4123	0.45932	0.50292
3.32	0.31039	0.36346	0.41284	0.45981	0.50334
3.325	0.31095	0.36403	0.41341	0.46034	0.50379
3.33	0.31153	0.36463	0.41403	0.4609	0.50428
3.335	0.31213	0.36527	0.41467	0.46151	0.5048
3.34	0.31275	0.36593	0.41536	0.46215	0.50536
3.345	0.3134	0.36662	0.41608	0.46283	0.50597
3.35	0.31407	0.36734	0.41684	0.46356	0.50661
3.355	0.31475	0.36809	0.41763	0.46432	0.50729
3.36	0.31546	0.36887	0.41845	0.46512	0.50801
3.365	0.31619	0.36967	0.4193	0.46596	0.50876
3.37	0.31693	0.37049	0.42018	0.46683	0.50956
3.375	0.31768	0.37134	0.42109	0.46774	0.51039
3.38	0.31846	0.3722	0.42202	0.46867	0.51125
3.385	0.31924	0.37309	0.42298	0.46963	0.51214
3.39	0.32003	0.37399	0.42395	0.47062	0.51307
3.395	0.32084	0.3749	0.42494	0.47164	0.51402
3.4	0.32166	0.37583	0.42595	0.47268	0.51501
3.405	0.32248	0.37677	0.42698	0.47374	0.51601
3.41	0.3233	0.37771	0.42802	0.47482	0.51704
3.415	0.32413	0.37867	0.42907	0.47591	0.5181
3.42	0.32496	0.37963	0.43012	0.47701	0.51918
3.425	0.32579	0.38059	0.43119	0.47813	0.52027
3.43	0.32661	0.38155	0.43226	0.47926	0.52138
3.435	0.32743	0.38251	0.43332	0.48039	0.5225
3.44	0.32824	0.38347	0.43439	0.48153	0.52364
3.445	0.32904	0.38442	0.43546	0.48267	0.52479
3.45	0.32983	0.38536	0.43652	0.48381	0.52594
3.455	0.33059	0.38629	0.43758	0.48495	0.5271
3.46	0.33134	0.3872	0.43862	0.48608	0.52825
3.465	0.33207	0.38809	0.43965	0.4872	0.52941
3.47	0.33278	0.38897	0.44067	0.48832	0.53057
3.475	0.33347	0.38982	0.44166	0.48942	0.53171
3.48	0.33412	0.39065	0.44263	0.4905	0.53285
3.485	0.33475	0.39145	0.44358	0.49157	0.53398
3.49	0.33536	0.39222	0.44451	0.49261	0.5351
3.495	0.33592	0.39296	0.4454	0.49363	0.53619
3.5	0.33646	0.39367	0.44627	0.49462	0.53727
3.505	0.33697	0.39434	0.4471	0.49558	0.53833
3.51	0.33744	0.39498	0.4479	0.49652	0.53936
3.515	0.33788	0.39558	0.44867	0.49742	0.54037
3.52	0.33828	0.39614	0.4494	0.49829	0.54136
3.525	0.33865	0.39667	0.45009	0.49913	0.54232
3.53	0.33899	0.39717	0.45075	0.49993	0.54326
3.535	0.33929	0.39762	0.45136	0.50069	0.54416
3.54	0.33956	0.39803	0.45194	0.50142	0.54505
3.545	0.3398	0.39841	0.45248	0.50212	0.5459
3.55	0.34001	0.39875	0.45298	0.50278	0.54673
3.555	0.34019	0.39906	0.45345	0.50341	0.54753
3.56	0.34035	0.39934	0.45388	0.50401	0.54831
3.565	0.34048	0.39959	0.45428	0.50457	0.54906
3.57	0.34058	0.3998	0.45465	0.5051	0.54977
3.575	0.34066	0.39999	0.45498	0.50559	0.55046
3.58	0.34071	0.40015	0.45528	0.50606	0.55113
3.585	0.34075	0.40029	0.45556	0.5065	0.55177
3.59	0.34077	0.40041	0.45581	0.50691	0.55238
3.595	0.34078	0.4005	0.45603	0.50729	0.55296
3.6	0.34077	0.40057	0.45622	0.50764	0.55352
3.605	0.34075	0.40062	0.45639	0.50796	0.55406
3.61	0.34071	0.40065	0.45654	0.50826	0.55457
3.615	0.34067	0.40067	0.45667	0.50854	0.55505
3.62	0.34061	0.40068	0.45678	0.50879	0.55551
3.625	0.34056	0.40068	0.45688	0.50902	0.55594
3.63	0.3405	0.40067	0.45695	0.50923	0.55635
3.635	0.34044	0.40064	0.45702	0.50942	0.55674
3.64	0.34038	0.40062	0.45707	0.50959	0.5571
3.645	0.34031	0.40059	0.45711	0.50974	0.55743
3.65	0.34026	0.40055	0.45714	0.50988	0.55775
3.655	0.34021	0.40052	0.45716	0.51	0.55803
3.66	0.34016	0.40049	0.45717	0.5101	0.5583
3.665	0.34013	0.40046	0.45718	0.51019	0.55854
3.67	0.3401	0.40043	0.45719	0.51027	0.55876
3.675	0.34007	0.4004	0.45719	0.51034	0.55896
3.68	0.34007	0.40039	0.4572	0.5104	0.55914
3.685	0.34007	0.40037	0.45719	0.51045	0.55931
3.69	0.34008	0.40037	0.4572	0.5105	0.55945
3.695	0.34011	0.40038	0.4572	0.51054	0.55958
3.7	0.34016	0.40039	0.45721	0.51058	0.5597
3.705	0.34021	0.40042	0.45723	0.51061	0.5598
3.71	0.34029	0.40046	0.45725	0.51065	0.5599
3.715	0.34037	0.40051	0.45729	0.51069	0.55998
3.72	0.34048	0.40058	0.45733	0.51073	0.56005
3.725	0.3406	0.40066	0.45738	0.51078	0.56012
3.73	0.34074	0.40076	0.45745	0.51083	0.56019
3.735	0.34089	0.40087	0.45753	0.51089	0.56026
3.74	0.34106	0.401	0.45762	0.51096	0.56033
3.745	0.34125	0.40115	0.45773	0.51104	0.5604
3.75	0.34146	0.40132	0.45785	0.51113	0.56048
3.755	0.34169	0.4015	0.458	0.51124	0.56057
3.76	0.34194	0.40171	0.45816	0.51137	0.56067
3.765	0.34221	0.40194	0.45834	0.51151	0.56078
3.77	0.34249	0.40219	0.45854	0.51167	0.5609
3.775	0.3428	0.40246	0.45877	0.51185	0.56104
3.78	0.34313	0.40276	0.45902	0.51205	0.5612
3.785	0.34348	0.40309	0.4593	0.51228	0.56138
3.79	0.34385	0.40344	0.45961	0.51254	0.56158
3.795	0.34424	0.40381	0.45994	0.51282	0.5618
3.8	0.34466	0.40422	0.4603	0.51313	0.56205
3.805	0.3451	0.40465	0.4607	0.51348	0.56233
3.81	0.34556	0.40511	0.46113	0.51386	0.56263
3.815	0.34605	0.4056	0.46159	0.51427	0.56296
3.82	0.34655	0.40612	0.46208	0.51471	0.56333
3.825	0.34709	0.40667	0.46261	0.5152	0.56373
3.83	0.34764	0.40725	0.46317	0.51571	0.56416
3.835	0.34822	0.40785	0.46377	0.51627	0.56463
3.84	0.34882	0.40849	0.4644	0.51687	0.56513
3.845	0.34944	0.40915	0.46506	0.5175	0.56567
3.85	0.35009	0.40984	0.46576	0.51817	0.56625
3.855	0.35075	0.41055	0.46649	0.51888	0.56687
3.86	0.35144	0.4113	0.46726	0.51962	0.56751
3.865	0.35214	0.41206	0.46805	0.5204	0.5682
3.87	0.35286	0.41285	0.46887	0.52121	0.56892
3.875	0.3536	0.41367	0.46972	0.52206	0.56968
3.88	0.35436	0.4145	0.4706	0.52293	0.57047
3.885	0.35513	0.41536	0.47151	0.52383	0.57129
3.89	0.35591	0.41623	0.47244	0.52476	0.57215
3.895	0.35671	0.41712	0.47339	0.52572	0.57303
3.9	0.35751	0.41802	0.47435	0.52671	0.57395
3.905	0.35832	0.41894	0.47534	0.52771	0.5749
3.91	0.35914	0.41988	0.47634	0.52874	0.57588
3.915	0.35997	0.42082	0.47736	0.52979	0.57688
3.92	0.36079	0.42176	0.47838	0.53085	0.5779
3.925	0.36162	0.42271	0.47942	0.53193	0.57895
3.93	0.36244	0.42367	0.48045	0.53302	0.58002
3.935	0.36326	0.42463	0.4815	0.53412	0.5811
3.94	0.36407	0.42558	0.48255	0.53523	0.5822
3.945	0.36487	0.42652	0.48359	0.53634	0.58332
3.95	0.36566	0.42746	0.48463	0.53745	0.58444
3.955	0.36643	0.42838	0.48566	0.53856	0.58558
3.96	0.36718	0.42929	0.48668	0.53966	0.58672
3.965	0.36792	0.43019	0.48769	0.54075	0.58786
3.97	0.36863	0.43106	0.48869	0.54184	0.589
3.975	0.36932	0.43191	0.48967	0.5429	0.59014
3.98	0.36998	0.43274	0.49062	0.54396	0.59127
3.985	0.37062	0.43353	0.49156	0.54499	0.59239
3.99	0.37122	0.4343	0.49246	0.546	0.5935
3.995	0.37179	0.43503	0.49334	0.54698	0.59459
4	0.37234	0.43573	0.49419	0.54794	0.59566
4.005	0.37285	0.4364	0.495	0.54887	0.59672
4.01	0.37333	0.43703	0.49578	0.54976	0.59775
4.015	0.37377	0.43763	0.49652	0.55063	0.59875
4.02	0.37418	0.43819	0.49723	0.55146	0.59974
4.025	0.37456	0.43871	0.4979	0.55225	0.6007
4.03	0.3749	0.43919	0.49854	0.55302	0.60163
4.035	0.37521	0.43964	0.49914	0.55375	0.60254
4.04	0.37548	0.44005	0.49969	0.55444	0.60342
4.045	0.37573	0.44043	0.50021	0.5551	0.60427
4.05	0.37594	0.44077	0.5007	0.55573	0.60509
4.055	0.37612	0.44107	0.50114	0.55633	0.60589
4.06	0.37628	0.44134	0.50156	0.55689	0.60666
4.065	0.37641	0.44158	0.50194	0.55742	0.6074
4.07	0.37651	0.44179	0.50229	0.55791	0.60812
4.075	0.37659	0.44197	0.50261	0.55838	0.6088
4.08	0.37665	0.44212	0.5029	0.55882	0.60947
4.085	0.37669	0.44225	0.50316	0.55923	0.6101
4.09	0.37672	0.44235	0.50339	0.55961	0.61071
4.095	0.37672	0.44243	0.5036	0.55997	0.6113
4.1	0.37671	0.44249	0.50378	0.5603	0.61187
4.105	0.37669	0.44254	0.50394	0.56061	0.6124
4.11	0.37665	0.44256	0.50408	0.56089	0.61292
4.115	0.37661	0.44257	0.5042	0.56115	0.6134
4.12	0.37655	0.44258	0.50429	0.56139	0.61386
4.125	0.3765	0.44257	0.50438	0.56161	0.6143
4.13	0.37644	0.44254	0.50445	0.56181	0.61471
4.135	0.37637	0.44251	0.5045	0.56199	0.6151
4.14	0.3763	0.44248	0.50455	0.56216	0.61546
4.145	0.37624	0.44244	0.50457	0.5623	0.6158
4.15	0.37618	0.4424	0.50459	0.56243	0.61611
4.155	0.37612	0.44235	0.5046	0.56255	0.6164
4.16	0.37606	0.44231	0.50461	0.56264	0.61667
4.165	0.37602	0.44226	0.50461	0.56273	0.61691
4.17	0.37598	0.44222	0.50461	0.5628	0.61713
4.175	0.37594	0.44218	0.5046	0.56286	0.61732
4.18	0.37592	0.44215	0.50459	0.56291	0.6175
4.185	0.37591	0.44213	0.50457	0.56295	0.61766
4.19	0.37591	0.44211	0.50456	0.56298	0.6178
4.195	0.37592	0.4421	0.50456	0.56301	0.61792
4.2	0.37595	0.4421	0.50456	0.56304	0.61803
4.205	0.37599	0.44211	0.50456	0.56306	0.61812
4.21	0.37605	0.44214	0.50456	0.56308	0.61819
4.215	0.37612	0.44217	0.50458	0.5631	0.61826
4.22	0.3762	0.44222	0.50461	0.56312	0.61832
4.225	0.37631	0.44228	0.50464	0.56315	0.61837
4.23	0.37643	0.44236	0.50469	0.56318	0.61842
4.235	0.37657	0.44245	0.50474	0.56322	0.61847
4.24	0.37672	0.44256	0.50482	0.56326	0.61852
4.245	0.3769	0.44269	0.5049	0.56332	0.61857
4.25	0.37709	0.44283	0.50501	0.56339	0.61862
4.255	0.3773	0.44299	0.50513	0.56347	0.61869
4.26	0.37753	0.44318	0.50527	0.56356	0.61876
4.265	0.37778	0.44338	0.50543	0.56367	0.61884
4.27	0.37805	0.4436	0.5056	0.5638	0.61894
4.275	0.37834	0.44385	0.5058	0.56394	0.61904
4.28	0.37866	0.44412	0.50603	0.56411	0.61917
4.285	0.37899	0.44441	0.50628	0.5643	0.61931
4.29	0.37935	0.44473	0.50656	0.56451	0.61947
4.295	0.37973	0.44508	0.50686	0.56475	0.61965
4.3	0.38014	0.44545	0.5072	0.56502	0.61986
4.305	0.38056	0.44585	0.50756	0.56531	0.62009
4.31	0.38101	0.44627	0.50796	0.56563	0.62034
4.315	0.38149	0.44673	0.50838	0.56599	0.62063
4.32	0.38198	0.44721	0.50884	0.56638	0.62094
4.325	0.3825	0.44773	0.50934	0.5668	0.62128
4.33	0.38304	0.44827	0.50986	0.56726	0.62165
4.335	0.3836	0.44884	0.51043	0.56775	0.62205
4.34	0.38419	0.44944	0.51102	0.56828	0.62249
4.345	0.38479	0.45007	0.51165	0.56885	0.62296
4.35	0.38542	0.45073	0.51232	0.56945	0.62346
4.355	0.38606	0.45142	0.51301	0.57009	0.624
4.36	0.38673	0.45213	0.51374	0.57077	0.62457
4.365	0.38741	0.45287	0.51449	0.57148	0.62518
4.37	0.38811	0.45363	0.51528	0.57222	0.62582
4.375	0.38883	0.45441	0.51609	0.573	0.6265
4.38	0.38956	0.45521	0.51693	0.57382	0.62721
4.385	0.39031	0.45603	0.51779	0.57465	0.62796
4.39	0.39106	0.45687	0.51867	0.57552	0.62874
4.395	0.39183	0.45773	0.51958	0.57642	0.62955
4.4	0.39261	0.4586	0.52051	0.57733	0.63039
4.405	0.3934	0.45948	0.52145	0.57828	0.63127
4.41	0.39419	0.46037	0.52241	0.57924	0.63217
4.415	0.39498	0.46128	0.52338	0.58023	0.63311
4.42	0.39578	0.46219	0.52436	0.58123	0.63406
4.425	0.39658	0.46311	0.52536	0.58225	0.63504
4.43	0.39737	0.46402	0.52636	0.58328	0.63604
4.435	0.39816	0.46494	0.52736	0.58432	0.63706
4.44	0.39895	0.46585	0.52837	0.58538	0.6381
4.445	0.39972	0.46676	0.52938	0.58643	0.63915
4.45	0.40048	0.46767	0.53038	0.58749	0.64021
4.455	0.40123	0.46856	0.53137	0.58855	0.64128
4.46	0.40196	0.46944	0.53236	0.58961	0.64236
4.465	0.40266	0.4703	0.53334	0.59066	0.64344
4.47	0.40335	0.47114	0.5343	0.5917	0.64451
4.475	0.40401	0.47196	0.53524	0.59273	0.64559
4.48	0.40465	0.47275	0.53616	0.59374	0.64666
4.485	0.40525	0.47352	0.53706	0.59473	0.64772
4.49	0.40583	0.47425	0.53793	0.59571	0.64876
4.495	0.40638	0.47496	0.53878	0.59666	0.64979
4.5	0.4069	0.47563	0.5396	0.59758	0.65081
4.505	0.40738	0.47627	0.54038	0.59848	0.65181
4.51	0.40783	0.47688	0.54112	0.59935	0.65278
4.515	0.40825	0.47744	0.54184	0.60019	0.65374
4.52	0.40863	0.47798	0.54251	0.601	0.65467
4.525	0.40899	0.47848	0.54316	0.60177	0.65557
4.53	0.4093	0.47894	0.54375	0.60251	0.65646
4.535	0.40958	0.47937	0.54432	0.60322	0.65732
4.54	0.40983	0.47975	0.54484	0.60389	0.65815
4.545	0.41005	0.4801	0.54534	0.60453	0.65895
4.55	0.41024	0.48042	0.54579	0.60513	0.65974
4.555	0.41039	0.4807	0.54621	0.6057	0.6605
4.56	0.41052	0.48095	0.54659	0.60623	0.66122
4.565	0.41063	0.48116	0.54693	0.60674	0.66192
4.57	0.41071	0.48135	0.54725	0.60722	0.6626
4.575	0.41077	0.48151	0.54754	0.60766	0.66325
4.58	0.4108	0.48164	0.54779	0.60807	0.66388
4.585	0.41081	0.48175	0.54801	0.60846	0.66448
4.59	0.41081	0.48183	0.54821	0.60881	0.66505
4.595	0.41079	0.48189	0.54838	0.60914	0.6656
4.6	0.41076	0.48192	0.54852	0.60944	0.66613
4.605	0.41071	0.48194	0.54865	0.60972	0.66663
4.61	0.41066	0.48194	0.54875	0.60997	0.66711
4.615	0.41059	0.48193	0.54883	0.6102	0.66757
4.62	0.41052	0.48191	0.54889	0.61041	0.668
4.625	0.41044	0.48187	0.54894	0.61059	0.66841
4.63	0.41036	0.48182	0.54897	0.61076	0.66879
4.635	0.41028	0.48177	0.54899	0.61091	0.66914
4.64	0.41019	0.48171	0.549	0.61104	0.66948
4.645	0.41011	0.48164	0.54899	0.61115	0.66978
4.65	0.41002	0.48158	0.54897	0.61124	0.67007
4.655	0.40994	0.48151	0.54895	0.61131	0.67033
4.66	0.40987	0.48144	0.54892	0.61138	0.67056
4.665	0.4098	0.48138	0.54889	0.61143	0.67077
4.67	0.40974	0.48131	0.54885	0.61147	0.67096
4.675	0.40969	0.48125	0.54881	0.6115	0.67113
4.68	0.40965	0.4812	0.54876	0.61152	0.67128
4.685	0.40962	0.48115	0.54872	0.61153	0.6714
4.69	0.4096	0.48111	0.54869	0.61154	0.67152
4.695	0.4096	0.48108	0.54865	0.61154	0.67161
4.7	0.4096	0.48106	0.54862	0.61153	0.67169
4.705	0.40962	0.48104	0.54859	0.61152	0.67175
4.71	0.40966	0.48104	0.54857	0.61151	0.6718
4.715	0.40972	0.48106	0.54856	0.61151	0.67184
4.72	0.40978	0.48108	0.54855	0.6115	0.67188
4.725	0.40987	0.48112	0.54856	0.61149	0.6719
4.73	0.40997	0.48117	0.54858	0.6115	0.67192
4.735	0.41008	0.48124	0.54861	0.6115	0.67194
4.74	0.41022	0.48133	0.54865	0.61152	0.67197
4.745	0.41037	0.48143	0.54871	0.61154	0.67199
4.75	0.41055	0.48155	0.54878	0.61158	0.67202
4.755	0.41074	0.48169	0.54888	0.61163	0.67205
4.76	0.41095	0.48185	0.54898	0.61169	0.67209
4.765	0.41117	0.48203	0.54911	0.61177	0.67214
4.77	0.41142	0.48224	0.54925	0.61187	0.67221
4.775	0.41169	0.48246	0.54942	0.61199	0.67229
4.78	0.41198	0.48271	0.54962	0.61212	0.67238
4.785	0.4123	0.48299	0.54984	0.61228	0.67249
4.79	0.41263	0.48329	0.55008	0.61246	0.67262
4.795	0.41299	0.48362	0.55035	0.61267	0.67277
4.8	0.41337	0.48397	0.55064	0.6129	0.67295
4.805	0.41377	0.48435	0.55097	0.61316	0.67315
4.81	0.41419	0.48475	0.55133	0.61344	0.67337
4.815	0.41464	0.48519	0.55172	0.61376	0.67361
4.82	0.4151	0.48565	0.55214	0.61411	0.67388
4.825	0.4156	0.48615	0.55259	0.6145	0.67418
4.83	0.41611	0.48667	0.55308	0.61492	0.67451
4.835	0.41664	0.48722	0.5536	0.61537	0.67487
4.84	0.4172	0.48779	0.55415	0.61586	0.67526
4.845	0.41778	0.4884	0.55474	0.61639	0.67569
4.85	0.41838	0.48903	0.55536	0.61695	0.67615
4.855	0.419	0.48969	0.55602	0.61754	0.67663
4.86	0.41964	0.49037	0.5567	0.61817	0.67715
4.865	0.42031	0.49108	0.55742	0.61884	0.67771
4.87	0.42099	0.49181	0.55817	0.61954	0.6783
4.875	0.42168	0.49257	0.55895	0.62027	0.67893
4.88	0.4224	0.49334	0.55976	0.62104	0.67959
4.885	0.42312	0.49414	0.56059	0.62183	0.68028
4.89	0.42387	0.49496	0.56145	0.62266	0.681
4.895	0.42462	0.4958	0.56233	0.62352	0.68176
4.9	0.42539	0.49665	0.56324	0.6244	0.68256
4.905	0.42616	0.49752	0.56417	0.62531	0.68339
4.91	0.42695	0.4984	0.56511	0.62625	0.68424
4.915	0.42773	0.49929	0.56607	0.62721	0.68512
4.92	0.42853	0.50018	0.56705	0.62819	0.68604
4.925	0.42932	0.50109	0.56804	0.62918	0.68697
4.93	0.43011	0.502	0.56903	0.63019	0.68794
4.935	0.4309	0.50291	0.57004	0.63122	0.68892
4.94	0.43168	0.50381	0.57105	0.63225	0.68992
4.945	0.43245	0.50472	0.57205	0.63329	0.69094
4.95	0.43321	0.50562	0.57306	0.63434	0.69197
4.955	0.43395	0.5065	0.57406	0.63538	0.693
4.96	0.43468	0.50737	0.57505	0.63642	0.69405
4.965	0.43539	0.50822	0.57603	0.63745	0.69509
4.97	0.43608	0.50906	0.57699	0.63848	0.69613
4.975	0.43675	0.50988	0.57793	0.63949	0.69717
4.98	0.43739	0.51066	0.57884	0.64048	0.6982
4.985	0.438	0.51142	0.57974	0.64146	0.69922
4.99	0.43858	0.51215	0.58061	0.64241	0.70023
4.995	0.43914	0.51285	0.58144	0.64334	0.70123
5	0.43966	0.51352	0.58225	0.64424	0.70221
5.005	0.44015	0.51415	0.58302	0.64511	0.70317
5.01	0.44061	0.51475	0.58375	0.64595	0.70411
5.015	0.44103	0.51531	0.58445	0.64677	0.70504
5.02	0.44142	0.51584	0.58511	0.64755	0.70594
5.025	0.44178	0.51633	0.58574	0.64829	0.70682
5.03	0.4421	0.51678	0.58633	0.649	0.70768
5.035	0.44239	0.51719	0.58687	0.64968	0.70851
5.04	0.44265	0.51757	0.58739	0.65032	0.70932
5.045	0.44287	0.51791	0.58786	0.65094	0.7101
5.05	0.44306	0.51822	0.5883	0.65151	0.71086
5.055	0.44323	0.5185	0.5887	0.65205	0.7116
5.06	0.44336	0.51874	0.58907	0.65256	0.7123
5.065	0.44346	0.51895	0.5894	0.65304	0.71298
5.07	0.44355	0.51913	0.5897	0.65349	0.71364
5.075	0.44361	0.51928	0.58997	0.6539	0.71426
5.08	0.44364	0.5194	0.59021	0.65428	0.71486
5.085	0.44365	0.5195	0.59042	0.65464	0.71544
5.09	0.44365	0.51956	0.5906	0.65497	0.71599
5.095	0.44363	0.51961	0.59076	0.65527	0.71652
5.1	0.44359	0.51964	0.5909	0.65555	0.71703
5.105	0.44354	0.51965	0.59101	0.6558	0.71751
5.11	0.44348	0.51965	0.5911	0.65603	0.71796
5.115	0.4434	0.51963	0.59118	0.65623	0.71839
5.12	0.44332	0.51959	0.59123	0.65642	0.7188
5.125	0.44324	0.51954	0.59127	0.65658	0.71918
5.13	0.44315	0.51949	0.5913	0.65672	0.71953
5.135	0.44305	0.51943	0.59131	0.65684	0.71987
5.14	0.44296	0.51936	0.59131	0.65694	0.72019
5.145	0.44287	0.51928	0.59129	0.65703	0.72047
5.15	0.44277	0.5192	0.59127	0.65711	0.72074
5.155	0.44269	0.51912	0.59124	0.65717	0.72098
5.16	0.4426	0.51904	0.5912	0.65722	0.7212
5.165	0.44252	0.51896	0.59116	0.65725	0.72141
5.17	0.44245	0.51888	0.59111	0.65727	0.72158
5.175	0.44239	0.5188	0.59106	0.65728	0.72174
5.18	0.44234	0.51873	0.591	0.65727	0.72187
5.185	0.44229	0.51866	0.59095	0.65726	0.72199
5.19	0.44227	0.5186	0.5909	0.65725	0.72208
5.195	0.44225	0.51855	0.59085	0.65723	0.72216
5.2	0.44225	0.51852	0.5908	0.6572	0.72222
5.205	0.44225	0.51849	0.59075	0.65717	0.72226
5.21	0.44227	0.51847	0.59072	0.65714	0.7223
5.215	0.44231	0.51846	0.59069	0.6571	0.72232
5.22	0.44236	0.51846	0.59066	0.65708	0.72234
5.225	0.44243	0.51848	0.59065	0.65705	0.72234
5.23	0.44252	0.51851	0.59065	0.65703	0.72235
5.235	0.44262	0.51856	0.59066	0.65702	0.72234
5.24	0.44274	0.51863	0.59068	0.65701	0.72234
5.245	0.44288	0.51871	0.59071	0.65702	0.72234
5.25	0.44304	0.51881	0.59076	0.65704	0.72234
5.255	0.44322	0.51893	0.59083	0.65706	0.72234
5.26	0.44342	0.51907	0.59091	0.65711	0.72236
5.265	0.44363	0.51923	0.59101	0.65716	0.72238
5.27	0.44387	0.5194	0.59113	0.65724	0.72242
5.275	0.44413	0.5196	0.59127	0.65733	0.72246
5.28	0.44441	0.51983	0.59144	0.65744	0.72253
5.285	0.4447	0.52008	0.59163	0.65757	0.72261
5.29	0.44503	0.52035	0.59184	0.65772	0.7227
5.295	0.44537	0.52065	0.59207	0.65789	0.72281
5.3	0.44573	0.52097	0.59234	0.65809	0.72295
5.305	0.44612	0.52132	0.59263	0.65831	0.7231
5.31	0.44653	0.5217	0.59295	0.65857	0.72328
5.315	0.44696	0.52211	0.5933	0.65885	0.72348
5.32	0.44741	0.52254	0.59369	0.65916	0.72371
5.325	0.44788	0.523	0.5941	0.6595	0.72397
5.33	0.44838	0.52349	0.59455	0.65988	0.72425
5.335	0.4489	0.52401	0.59503	0.66028	0.72456
5.34	0.44943	0.52456	0.59555	0.66073	0.7249
5.345	0.44999	0.52514	0.5961	0.6612	0.72527
5.35	0.45057	0.52574	0.59668	0.66171	0.72567
5.355	0.45118	0.52637	0.59729	0.66225	0.7261
5.36	0.4518	0.52703	0.59794	0.66283	0.72657
5.365	0.45243	0.52771	0.59861	0.66344	0.72706
5.37	0.45309	0.52841	0.59932	0.66409	0.72759
5.375	0.45376	0.52914	0.60006	0.66476	0.72816
5.38	0.45445	0.52989	0.60083	0.66547	0.72876
5.385	0.45515	0.53066	0.60162	0.66621	0.72939
5.39	0.45587	0.53145	0.60244	0.66699	0.73005
5.395	0.45659	0.53226	0.60328	0.66779	0.73076
5.4	0.45733	0.53309	0.60414	0.66863	0.73149
5.405	0.45808	0.53393	0.60503	0.66949	0.73226
5.41	0.45883	0.53478	0.60593	0.67037	0.73306
5.415	0.45959	0.53564	0.60685	0.67128	0.73389
5.42	0.46035	0.53652	0.60779	0.67221	0.73475
5.425	0.46111	0.5374	0.60874	0.67316	0.73563
5.43	0.46187	0.53828	0.60969	0.67413	0.73654
5.435	0.46263	0.53916	0.61066	0.67511	0.73747
5.44	0.46337	0.54004	0.61162	0.6761	0.73842
5.445	0.46411	0.54091	0.61259	0.6771	0.73938
5.45	0.46484	0.54178	0.61356	0.67811	0.74035
5.455	0.46555	0.54264	0.61452	0.67913	0.74134
5.46	0.46624	0.54348	0.61547	0.68014	0.74234
5.465	0.46692	0.54431	0.61641	0.68114	0.74333
5.47	0.46757	0.54512	0.61734	0.68213	0.74433
5.475	0.46819	0.54591	0.61825	0.68312	0.74532
5.48	0.46879	0.54667	0.61914	0.68409	0.74631
5.485	0.46936	0.54741	0.62	0.68505	0.74729
5.49	0.4699	0.54811	0.62084	0.68599	0.74826
5.495	0.47042	0.54879	0.62165	0.68691	0.74921
5.5	0.4709	0.54943	0.62243	0.6878	0.75015
5.505	0.47134	0.55005	0.62318	0.68867	0.75107
5.51	0.47175	0.55063	0.62389	0.68952	0.75198
5.515	0.47213	0.55117	0.62457	0.69033	0.75287
5.52	0.47248	0.55167	0.62521	0.69111	0.75373
5.525	0.47279	0.55213	0.62582	0.69186	0.75457
5.53	0.47306	0.55256	0.62639	0.69258	0.75539
5.535	0.47331	0.55295	0.62692	0.69326	0.75619
5.54	0.47352	0.55331	0.62741	0.69392	0.75696
5.545	0.47369	0.55363	0.62787	0.69453	0.75771
5.55	0.47384	0.55391	0.62829	0.69511	0.75844
5.555	0.47396	0.55416	0.62867	0.69566	0.75914
5.56	0.47405	0.55437	0.62902	0.69618	0.75982
5.565	0.47411	0.55456	0.62933	0.69666	0.76047
5.57	0.47414	0.55471	0.62961	0.69711	0.76111
5.575	0.47415	0.55484	0.62986	0.69754	0.76172
5.58	0.47414	0.55494	0.63008	0.69793	0.76231
5.585	0.47411	0.55501	0.63027	0.69829	0.76287
5.59	0.47406	0.55506	0.63043	0.69862	0.76341
5.595	0.474	0.55508	0.63057	0.69892	0.76393
5.6	0.47392	0.55509	0.63068	0.6992	0.76443
5.605	0.47383	0.55507	0.63077	0.69945	0.7649
5.61	0.47373	0.55504	0.63084	0.69968	0.76535
5.615	0.47361	0.55499	0.63088	0.69988	0.76578
5.62	0.47349	0.55492	0.63091	0.70007	0.76619
5.625	0.47337	0.55485	0.63092	0.70023	0.76657
5.63	0.47324	0.55477	0.63092	0.70036	0.76693
5.635	0.47311	0.55468	0.6309	0.70048	0.76726
5.64	0.47298	0.55458	0.63087	0.70058	0.76757
5.645	0.47286	0.55448	0.63083	0.70066	0.76785
5.65	0.47273	0.55438	0.63078	0.70073	0.76812
5.655	0.47261	0.55427	0.63072	0.70078	0.76836
5.66	0.4725	0.55416	0.63066	0.70082	0.76858
5.665	0.47239	0.55405	0.63058	0.70084	0.76877
5.67	0.47229	0.55395	0.63051	0.70085	0.76894
5.675	0.47219	0.55384	0.63043	0.70085	0.76909
5.68	0.47211	0.55375	0.63035	0.70084	0.76921
5.685	0.47204	0.55366	0.63027	0.70082	0.76932
5.69	0.47198	0.55357	0.63019	0.70079	0.7694
5.695	0.47194	0.5535	0.6301	0.70076	0.76947
5.7	0.47191	0.55343	0.63003	0.70071	0.76952
5.705	0.47189	0.55338	0.62996	0.70066	0.76955
5.71	0.47189	0.55333	0.62989	0.70062	0.76957
5.715	0.47191	0.5533	0.62983	0.70057	0.76958
5.72	0.47194	0.55329	0.62978	0.70052	0.76957
5.725	0.47199	0.55328	0.62974	0.70047	0.76956
5.73	0.47206	0.55329	0.62971	0.70043	0.76954
5.735	0.47214	0.55332	0.62969	0.70039	0.76952
5.74	0.47224	0.55336	0.62968	0.70037	0.76949
5.745	0.47236	0.55343	0.62969	0.70034	0.76947
5.75	0.4725	0.5535	0.62972	0.70034	0.76945
5.755	0.47266	0.5536	0.62976	0.70033	0.76943
5.76	0.47283	0.55372	0.62981	0.70035	0.76942
5.765	0.47303	0.55386	0.62989	0.70037	0.76941
5.77	0.47325	0.55402	0.62999	0.70042	0.76942
5.775	0.47349	0.5542	0.6301	0.70048	0.76944
5.78	0.47375	0.55441	0.63024	0.70056	0.76947
5.785	0.47403	0.55464	0.6304	0.70066	0.76951
5.79	0.47433	0.5549	0.63058	0.70078	0.76958
5.795	0.47465	0.55518	0.6308	0.70093	0.76966
5.8	0.475	0.55549	0.63103	0.70109	0.76976
5.805	0.47537	0.55583	0.6313	0.70129	0.76988
5.81	0.47576	0.55619	0.6316	0.70151	0.77002
5.815	0.47617	0.55658	0.63192	0.70176	0.77019
5.82	0.4766	0.557	0.63228	0.70203	0.77038
5.825	0.47706	0.55745	0.63266	0.70234	0.77059
5.83	0.47753	0.55792	0.63308	0.70268	0.77083
5.835	0.47803	0.55842	0.63353	0.70304	0.7711
5.84	0.47855	0.55895	0.63401	0.70345	0.7714
5.845	0.4791	0.5595	0.63452	0.70389	0.77173
5.85	0.47966	0.56009	0.63507	0.70436	0.77209
5.855	0.48025	0.56069	0.63565	0.70486	0.77248
5.86	0.48085	0.56133	0.63626	0.7054	0.7729
5.865	0.48148	0.56198	0.63691	0.70597	0.77336
5.87	0.48212	0.56266	0.63758	0.70658	0.77385
5.875	0.48278	0.56337	0.63828	0.70722	0.77438
5.88	0.48346	0.56409	0.63901	0.70789	0.77494
5.885	0.48416	0.56484	0.63977	0.7086	0.77554
5.89	0.48487	0.5656	0.64056	0.70934	0.77617
5.895	0.4856	0.56639	0.64138	0.71012	0.77684
5.9	0.48633	0.56719	0.64221	0.71092	0.77754
5.905	0.48708	0.56801	0.64308	0.71175	0.77827
5.91	0.48784	0.56884	0.64396	0.71261	0.77904
5.915	0.4886	0.56968	0.64486	0.71349	0.77984
5.92	0.48937	0.57053	0.64578	0.7144	0.78066
5.925	0.49013	0.57139	0.64671	0.71533	0.78151
5.93	0.4909	0.57224	0.64766	0.71628	0.78238
5.935	0.49166	0.57311	0.64861	0.71724	0.78328
5.94	0.49242	0.57397	0.64956	0.71821	0.78419
5.945	0.49317	0.57483	0.65052	0.71919	0.78512
5.95	0.4939	0.57568	0.65148	0.72017	0.78606
5.955	0.49462	0.57652	0.65243	0.72116	0.78702
5.96	0.49533	0.57735	0.65337	0.72215	0.78798
5.965	0.49601	0.57816	0.6543	0.72313	0.78894
5.97	0.49668	0.57895	0.65522	0.72411	0.7899
5.975	0.49731	0.57972	0.65612	0.72507	0.79086
5.98	0.49793	0.58046	0.65699	0.72602	0.79181
5.985	0.49852	0.58118	0.65785	0.72694	0.79275
5.99	0.49908	0.58187	0.65867	0.72785	0.79369
5.995	0.4996	0.58253	0.65947	0.72874	0.79461
6	0.5001	0.58316	0.66023	0.7296	0.79551
6.005	0.50057	0.58375	0.66096	0.73042	0.79641
6.01	0.501	0.58431	0.66165	0.73123	0.79728
6.015	0.50139	0.58483	0.66231	0.73199	0.79813
6.02	0.50176	0.58532	0.66294	0.73273	0.79896
6.025	0.50209	0.58577	0.66353	0.73344	0.79977
6.03	0.50238	0.58618	0.66408	0.7341	0.80056
6.035	0.50263	0.58655	0.66459	0.73473	0.80132
6.04	0.50286	0.58689	0.66506	0.73533	0.80206
6.045	0.50305	0.58719	0.66549	0.73589	0.80278
6.05	0.50322	0.58745	0.66589	0.73642	0.80348
6.055	0.50335	0.58768	0.66625	0.73692	0.80416
6.06	0.50346	0.58788	0.66658	0.73737	0.80481
6.065	0.50353	0.58805	0.66687	0.7378	0.80544
6.07	0.50358	0.58819	0.66713	0.7382	0.80604
6.075	0.50361	0.5883	0.66736	0.73857	0.80663
6.08	0.50361	0.58838	0.66755	0.73891	0.80719
6.085	0.50359	0.58844	0.66772	0.73923	0.80773
6.09	0.50355	0.58848	0.66787	0.73951	0.80824
6.095	0.5035	0.58849	0.66798	0.73977	0.80873
6.1	0.50342	0.58848	0.66808	0.74001	0.80921
6.105	0.50334	0.58846	0.66815	0.74022	0.80965
6.11	0.50324	0.58841	0.6682	0.74041	0.81008
6.115	0.50314	0.58835	0.66823	0.74057	0.81048
6.12	0.50302	0.58828	0.66824	0.74072	0.81086
6.125	0.5029	0.58819	0.66823	0.74084	0.81122
6.13	0.50277	0.58809	0.66821	0.74095	0.81156
6.135	0.50264	0.58799	0.66817	0.74103	0.81187
6.14	0.5025	0.58788	0.66812	0.7411	0.81216
6.145	0.50237	0.58776	0.66806	0.74116	0.81243
6.15	0.50224	0.58764	0.66799	0.74119	0.81267
6.155	0.50212	0.58752	0.66792	0.74121	0.81289
6.16	0.502	0.5874	0.66783	0.74122	0.81309
6.165	0.50188	0.58727	0.66773	0.74122	0.81326
6.17	0.50177	0.58715	0.66764	0.74121	0.81341
6.175	0.50167	0.58704	0.66754	0.74118	0.81354
6.18	0.50158	0.58693	0.66744	0.74114	0.81365
6.185	0.5015	0.58682	0.66734	0.74109	0.81374
6.19	0.50143	0.58672	0.66724	0.74104	0.8138
6.195	0.50137	0.58663	0.66713	0.74098	0.81385
6.2	0.50133	0.58655	0.66704	0.74091	0.81387
6.205	0.5013	0.58648	0.66695	0.74084	0.81389
6.21	0.50129	0.58642	0.66687	0.74077	0.81389
6.215	0.50129	0.58638	0.66679	0.7407	0.81387
6.22	0.5013	0.58634	0.66672	0.74063	0.81385
6.225	0.50134	0.58632	0.66666	0.74056	0.81381
6.23	0.50139	0.58631	0.66661	0.74049	0.81377
6.235	0.50145	0.58632	0.66657	0.74043	0.81372
6.24	0.50154	0.58635	0.66655	0.74037	0.81368
6.245	0.50164	0.58638	0.66654	0.74033	0.81363
6.25	0.50176	0.58644	0.66654	0.74029	0.81358
6.255	0.50191	0.58652	0.66656	0.74027	0.81353
6.26	0.50207	0.58661	0.66659	0.74026	0.81349
6.265	0.50225	0.58673	0.66664	0.74027	0.81346
6.27	0.50245	0.58686	0.66671	0.74029	0.81344
6.275	0.50267	0.58702	0.66681	0.74032	0.81343
6.28	0.50292	0.5872	0.66692	0.74037	0.81343
6.285	0.50318	0.5874	0.66705	0.74044	0.81345
6.29	0.50347	0.58763	0.66721	0.74054	0.81348
6.295	0.50378	0.58788	0.66739	0.74065	0.81353
6.3	0.50411	0.58815	0.6676	0.74079	0.8136
6.305	0.50446	0.58846	0.66783	0.74095	0.81369
6.31	0.50484	0.58878	0.66809	0.74114	0.8138
6.315	0.50523	0.58914	0.66839	0.74135	0.81393
6.32	0.50565	0.58952	0.66871	0.74159	0.81409
6.325	0.50609	0.58993	0.66906	0.74186	0.81427
6.33	0.50656	0.59037	0.66945	0.74216	0.81448
6.335	0.50704	0.59084	0.66986	0.74249	0.81471
6.34	0.50754	0.59134	0.67031	0.74286	0.81498
6.345	0.50807	0.59186	0.67079	0.74325	0.81527
6.35	0.50862	0.59241	0.6713	0.74368	0.81559
6.355	0.50918	0.59298	0.67184	0.74414	0.81594
6.36	0.50977	0.59358	0.67242	0.74463	0.81632
6.365	0.51037	0.59421	0.67302	0.74515	0.81674
6.37	0.51099	0.59486	0.67366	0.74571	0.81719
6.375	0.51163	0.59554	0.67432	0.7463	0.81768
6.38	0.51228	0.59624	0.67502	0.74692	0.8182
6.385	0.51294	0.59696	0.67574	0.74758	0.81875
6.39	0.51362	0.5977	0.67649	0.74827	0.81935
6.395	0.51431	0.59846	0.67726	0.74899	0.81997
6.4	0.51502	0.59924	0.67806	0.74975	0.82063
6.405	0.51573	0.60003	0.67889	0.75053	0.82132
6.41	0.51645	0.60084	0.67973	0.75134	0.82205
6.415	0.51717	0.60165	0.68059	0.75218	0.8228
6.42	0.5179	0.60248	0.68147	0.75305	0.82358
6.425	0.51863	0.60331	0.68237	0.75393	0.82439
6.43	0.51935	0.60415	0.68327	0.75484	0.82522
6.435	0.52007	0.60499	0.68418	0.75577	0.82607
6.44	0.52079	0.60583	0.68509	0.75671	0.82694
6.445	0.5215	0.60667	0.68601	0.75766	0.82783
6.45	0.52219	0.60749	0.68693	0.75862	0.82874
6.455	0.52287	0.60831	0.68785	0.75958	0.82965
6.46	0.52354	0.60912	0.68876	0.76054	0.83056
6.465	0.52418	0.60991	0.68966	0.7615	0.83148
6.47	0.5248	0.61068	0.69054	0.76245	0.83239
6.475	0.5254	0.61142	0.69141	0.7634	0.83331
6.48	0.52597	0.61215	0.69226	0.76433	0.83422
6.485	0.52651	0.61285	0.69309	0.76524	0.83511
6.49	0.52702	0.61352	0.69388	0.76613	0.836
6.495	0.52751	0.61416	0.69465	0.767	0.83687
6.5	0.52796	0.61476	0.6954	0.76785	0.83774
6.505	0.52838	0.61534	0.69611	0.76868	0.83858
6.51	0.52876	0.61588	0.69678	0.76947	0.83941
6.515	0.52911	0.61638	0.69742	0.77024	0.84021
6.52	0.52943	0.61685	0.69802	0.77097	0.841
6.525	0.52971	0.61727	0.69858	0.77167	0.84177
6.53	0.52996	0.61766	0.69911	0.77233	0.84251
6.535	0.53017	0.61802	0.6996	0.77296	0.84324
6.54	0.53034	0.61834	0.70005	0.77357	0.84395
6.545	0.53049	0.61861	0.70046	0.77413	0.84463
6.55	0.53061	0.61886	0.70084	0.77467	0.8453
6.555	0.5307	0.61906	0.70118	0.77518	0.84594
6.56	0.53075	0.61924	0.70148	0.77565	0.84656
6.565	0.53078	0.61938	0.70174	0.77609	0.84716
6.57	0.53078	0.61949	0.70198	0.77649	0.84773
6.575	0.53076	0.61957	0.70218	0.77688	0.84829
6.58	0.53072	0.61962	0.70235	0.77723	0.84882
6.585	0.53066	0.61965	0.70249	0.77756	0.84933
6.59	0.53058	0.61965	0.70261	0.77785	0.84982
6.595	0.53049	0.61963	0.7027	0.77812	0.85029
6.6	0.53038	0.61959	0.70276	0.77837	0.85073
6.605	0.53027	0.61953	0.70281	0.77858	0.85116
6.61	0.53013	0.61945	0.70283	0.77878	0.85157
6.615	0.52999	0.61936	0.70283	0.77895	0.85195
6.62	0.52983	0.61926	0.70282	0.7791	0.85231
6.625	0.52968	0.61914	0.70279	0.77923	0.85264
6.63	0.52952	0.61902	0.70274	0.77933	0.85296
6.635	0.52936	0.61888	0.70268	0.77942	0.85325
6.64	0.5292	0.61874	0.70261	0.77949	0.85352
6.645	0.52904	0.6186	0.70252	0.77954	0.85377
6.65	0.52888	0.61845	0.70243	0.77958	0.854
6.655	0.52872	0.6183	0.70233	0.7796	0.8542
6.66	0.52857	0.61815	0.70222	0.77961	0.85438
6.665	0.52843	0.618	0.7021	0.7796	0.85453
6.67	0.5283	0.61786	0.70198	0.77957	0.85467
6.675	0.52818	0.61771	0.70186	0.77953	0.85478
6.68	0.52806	0.61757	0.70173	0.77949	0.85487
6.685	0.52796	0.61744	0.7016	0.77943	0.85494
6.69	0.52786	0.61732	0.70148	0.77937	0.85499
6.695	0.52779	0.6172	0.70136	0.77929	0.85502
6.7	0.52773	0.61709	0.70124	0.77921	0.85503
6.705	0.52768	0.617	0.70112	0.77913	0.85502
6.71	0.52765	0.61691	0.70101	0.77904	0.855
6.715	0.52763	0.61684	0.70091	0.77895	0.85496
6.72	0.52763	0.61678	0.70081	0.77886	0.85492
6.725	0.52765	0.61674	0.70073	0.77877	0.85486
6.73	0.52768	0.61671	0.70065	0.77869	0.8548
6.735	0.52773	0.6167	0.70059	0.77861	0.85473
6.74	0.5278	0.6167	0.70054	0.77854	0.85465
6.745	0.52789	0.61672	0.7005	0.77847	0.85457
6.75	0.52801	0.61676	0.70048	0.77842	0.8545
6.755	0.52814	0.61682	0.70047	0.77837	0.85442
6.76	0.52829	0.6169	0.70048	0.77834	0.85435
6.765	0.52846	0.617	0.70051	0.77832	0.85429
6.77	0.52865	0.61712	0.70056	0.77831	0.85424
6.775	0.52886	0.61726	0.70063	0.77832	0.8542
6.78	0.5291	0.61743	0.70072	0.77835	0.85416
6.785	0.52935	0.61762	0.70083	0.7784	0.85415
6.79	0.52963	0.61783	0.70096	0.77847	0.85415
6.795	0.52993	0.61807	0.70112	0.77856	0.85416
6.8	0.53025	0.61833	0.70131	0.77867	0.8542
6.805	0.5306	0.61863	0.70153	0.7788	0.85425
6.81	0.53096	0.61894	0.70177	0.77896	0.85433
6.815	0.53135	0.61928	0.70204	0.77915	0.85442
6.82	0.53176	0.61965	0.70234	0.77936	0.85454
6.825	0.53219	0.62005	0.70267	0.7796	0.85469
6.83	0.53264	0.62048	0.70303	0.77986	0.85486
6.835	0.53311	0.62093	0.70343	0.78016	0.85505
6.84	0.53361	0.6214	0.70385	0.78049	0.85528
6.845	0.53412	0.62191	0.70431	0.78085	0.85554
6.85	0.53466	0.62244	0.7048	0.78125	0.85582
6.855	0.53521	0.62299	0.70533	0.78168	0.85614
6.86	0.53579	0.62357	0.70588	0.78213	0.85648
6.865	0.53639	0.62418	0.70647	0.78263	0.85686
6.87	0.537	0.62481	0.70709	0.78315	0.85728
6.875	0.53764	0.62546	0.70774	0.78372	0.85773
6.88	0.53829	0.62613	0.70842	0.78431	0.85821
6.885	0.53895	0.62683	0.70913	0.78494	0.85873
6.89	0.53963	0.62755	0.70986	0.78561	0.85928
6.895	0.54033	0.62828	0.71062	0.78631	0.85987
6.9	0.54104	0.62903	0.71141	0.78704	0.8605
6.905	0.54176	0.6298	0.71222	0.7878	0.86115
6.91	0.54248	0.63059	0.71305	0.7886	0.86184
6.915	0.54322	0.63138	0.71391	0.78942	0.86257
6.92	0.54396	0.63219	0.71478	0.79027	0.86332
6.925	0.5447	0.633	0.71566	0.79114	0.8641
6.93	0.54544	0.63382	0.71655	0.79203	0.8649
6.935	0.54618	0.63464	0.71745	0.79294	0.86572
6.94	0.54691	0.63546	0.71836	0.79386	0.86657
6.945	0.54763	0.63628	0.71927	0.79479	0.86743
6.95	0.54835	0.63709	0.72018	0.79573	0.8683
6.955	0.54905	0.63789	0.72108	0.79667	0.86919
6.96	0.54973	0.63869	0.72198	0.79762	0.87007
6.965	0.5504	0.63946	0.72286	0.79856	0.87096
6.97	0.55104	0.64022	0.72373	0.79949	0.87186
6.975	0.55166	0.64096	0.72459	0.80042	0.87275
6.98	0.55226	0.64167	0.72543	0.80133	0.87363
6.985	0.55282	0.64236	0.72624	0.80223	0.87451
6.99	0.55336	0.64302	0.72702	0.8031	0.87539
6.995	0.55387	0.64365	0.72778	0.80396	0.87624
7	0.55434	0.64424	0.72851	0.80479	0.87708
7.005	0.55478	0.64481	0.7292	0.80559	0.87791
7.01	0.55519	0.64534	0.72986	0.80636	0.87873
7.015	0.55556	0.64583	0.73048	0.80711	0.87952
7.02	0.5559	0.64628	0.73107	0.80782	0.8803
7.025	0.5562	0.6467	0.73162	0.80851	0.88105
7.03	0.55647	0.64708	0.73213	0.80915	0.88178
7.035	0.55671	0.64742	0.7326	0.80977	0.88249
7.04	0.55691	0.64772	0.73303	0.81034	0.88318
7.045	0.55707	0.64799	0.73342	0.81089	0.88384
7.05	0.5572	0.64822	0.73378	0.8114	0.88449
7.055	0.55731	0.64842	0.73411	0.81187	0.88511
7.06	0.55738	0.64858	0.7344	0.81231	0.88571
7.065	0.55743	0.64871	0.73465	0.81272	0.88628
7.07	0.55745	0.64881	0.73486	0.8131	0.88683
7.075	0.55744	0.64888	0.73505	0.81345	0.88737
7.08	0.55741	0.64892	0.73521	0.81377	0.88787
7.085	0.55736	0.64894	0.73533	0.81406	0.88836
7.09	0.55729	0.64893	0.73544	0.81432	0.88882
7.095	0.5572	0.64889	0.73551	0.81456	0.88927
7.1	0.55709	0.64884	0.73556	0.81476	0.88969
7.105	0.55697	0.64877	0.73559	0.81495	0.89009
7.11	0.55684	0.64868	0.73559	0.81511	0.89047
7.115	0.55669	0.64858	0.73558	0.81524	0.89083
7.12	0.55654	0.64846	0.73555	0.81535	0.89118
7.125	0.55638	0.64833	0.7355	0.81545	0.8915
7.13	0.55621	0.64819	0.73544	0.81552	0.8918
7.135	0.55605	0.64804	0.73536	0.81557	0.89207
7.14	0.55588	0.64789	0.73528	0.81561	0.89233
7.145	0.5557	0.64772	0.73517	0.81563	0.89255
7.15	0.55553	0.64756	0.73506	0.81563	0.89276
7.155	0.55537	0.6474	0.73495	0.81562	0.89294
7.16	0.55521	0.64723	0.73483	0.81559	0.8931
7.165	0.55505	0.64707	0.7347	0.81555	0.89323
7.17	0.55491	0.6469	0.73456	0.81549	0.89335
7.175	0.55477	0.64674	0.73442	0.81543	0.89344
7.18	0.55464	0.64659	0.73428	0.81535	0.89351
7.185	0.55452	0.64644	0.73414	0.81527	0.89356
7.19	0.55442	0.6463	0.73399	0.81518	0.89358
7.195	0.55432	0.64617	0.73386	0.81508	0.89359
7.2	0.55424	0.64604	0.73373	0.81498	0.89358
7.205	0.55417	0.64593	0.73359	0.81487	0.89355
7.21	0.55412	0.64583	0.73347	0.81475	0.89352
7.215	0.55408	0.64574	0.73335	0.81464	0.89346
7.22	0.55407	0.64566	0.73324	0.81452	0.89339
7.225	0.55406	0.6456	0.73314	0.8144	0.89331
7.23	0.55408	0.64555	0.73304	0.81429	0.89322
7.235	0.55411	0.64553	0.73296	0.81419	0.89313
7.24	0.55416	0.64551	0.73289	0.81409	0.89303
7.245	0.55423	0.64551	0.73283	0.81399	0.89293
7.25	0.55432	0.64553	0.73279	0.81391	0.89283
7.255	0.55442	0.64557	0.73277	0.81384	0.89273
7.26	0.55455	0.64563	0.73276	0.81378	0.89264
7.265	0.5547	0.64571	0.73276	0.81373	0.89255
7.27	0.55487	0.64581	0.73279	0.8137	0.89247
7.275	0.55506	0.64593	0.73284	0.81368	0.8924
7.28	0.55527	0.64607	0.7329	0.81368	0.89234
7.285	0.5555	0.64624	0.73299	0.8137	0.89229
7.29	0.55576	0.64643	0.7331	0.81375	0.89226
7.295	0.55604	0.64665	0.73323	0.81381	0.89225
7.3	0.55634	0.64689	0.73338	0.81389	0.89225
7.305	0.55666	0.64716	0.73357	0.814	0.89228
7.31	0.557	0.64745	0.73378	0.81413	0.89232
7.315	0.55736	0.64777	0.73401	0.81429	0.89239
7.32	0.55775	0.64812	0.73428	0.81448	0.89248
7.325	0.55815	0.64849	0.73457	0.81469	0.89259
7.33	0.55858	0.64889	0.7349	0.81493	0.89273
7.335	0.55903	0.64932	0.73525	0.8152	0.8929
7.34	0.5595	0.64978	0.73564	0.8155	0.89309
7.345	0.55998	0.65026	0.73605	0.81583	0.89332
7.35	0.56049	0.65076	0.7365	0.81619	0.89357
7.355	0.56102	0.6513	0.73698	0.81659	0.89386
7.36	0.56156	0.65186	0.73749	0.81702	0.89418
7.365	0.56212	0.65245	0.73804	0.81748	0.89453
7.37	0.5627	0.65306	0.73861	0.81798	0.89491
7.375	0.5633	0.65369	0.73922	0.81851	0.89533
7.38	0.56391	0.65435	0.73986	0.81908	0.89579
7.385	0.56454	0.65503	0.74052	0.81968	0.89627
7.39	0.56518	0.65574	0.74122	0.82031	0.8968
7.395	0.56583	0.65646	0.74195	0.82098	0.89735
7.4	0.5665	0.6572	0.7427	0.82168	0.89795
7.405	0.56717	0.65796	0.74348	0.82241	0.89858
7.41	0.56785	0.65873	0.74428	0.82318	0.89923
7.415	0.56854	0.65951	0.74511	0.82397	0.89991
7.42	0.56923	0.66031	0.74595	0.82478	0.90063
7.425	0.56992	0.66111	0.74681	0.82563	0.90137
7.43	0.5706	0.66193	0.74768	0.82649	0.90213
7.435	0.57129	0.66274	0.74856	0.82736	0.90292
7.44	0.57196	0.66355	0.74945	0.82825	0.90372
7.445	0.57263	0.66436	0.75035	0.82916	0.90454
7.45	0.57329	0.66516	0.75125	0.83007	0.90538
7.455	0.57393	0.66596	0.75214	0.83099	0.90622
7.46	0.57456	0.66674	0.75303	0.8319	0.90707
7.465	0.57516	0.6675	0.7539	0.83281	0.90793
7.47	0.57575	0.66825	0.75477	0.83372	0.90878
7.475	0.57631	0.66898	0.75561	0.83462	0.90964
7.48	0.57685	0.66968	0.75644	0.8355	0.91049
7.485	0.57735	0.67035	0.75725	0.83637	0.91134
7.49	0.57783	0.671	0.75803	0.83723	0.91218
7.495	0.57828	0.67162	0.75879	0.83806	0.913
7.5	0.57869	0.6722	0.75951	0.83887	0.91382
7.505	0.57907	0.67275	0.7602	0.83965	0.91461
7.51	0.57942	0.67327	0.76086	0.84041	0.9154
7.515	0.57974	0.67374	0.76148	0.84114	0.91616
7.52	0.58002	0.67418	0.76206	0.84184	0.91691
7.525	0.58027	0.67458	0.76261	0.84251	0.91764
7.53	0.58048	0.67495	0.76311	0.84314	0.91834
7.535	0.58066	0.67527	0.76358	0.84375	0.91903
7.54	0.58081	0.67556	0.76401	0.84432	0.91969
7.545	0.58093	0.67581	0.7644	0.84486	0.92034
7.55	0.58102	0.67602	0.76475	0.84537	0.92095
7.555	0.58108	0.6762	0.76506	0.84585	0.92156
7.56	0.5811	0.67635	0.76534	0.84629	0.92213
7.565	0.5811	0.67647	0.76559	0.8467	0.92269
7.57	0.58108	0.67655	0.7658	0.84708	0.92323
7.575	0.58103	0.6766	0.76597	0.84743	0.92375
7.58	0.58095	0.67663	0.76612	0.84776	0.92424
7.585	0.58086	0.67663	0.76624	0.84805	0.92472
7.59	0.58075	0.67661	0.76633	0.84831	0.92517
7.595	0.58062	0.67656	0.7664	0.84854	0.92561
7.6	0.58048	0.6765	0.76643	0.84875	0.92602
7.605	0.58032	0.67641	0.76645	0.84894	0.92641
7.61	0.58015	0.67631	0.76645	0.8491	0.92678
7.615	0.57997	0.67619	0.76642	0.84923	0.92714
7.62	0.57979	0.67605	0.76638	0.84935	0.92746
7.625	0.5796	0.67591	0.76632	0.84944	0.92777
7.63	0.57941	0.67576	0.76624	0.84952	0.92806
7.635	0.57921	0.6756	0.76615	0.84957	0.92833
7.64	0.57901	0.67543	0.76605	0.84961	0.92857
7.645	0.57881	0.67525	0.76594	0.84962	0.92879
7.65	0.57862	0.67508	0.76581	0.84962	0.929
7.655	0.57843	0.6749	0.76568	0.84961	0.92917
7.66	0.57825	0.67472	0.76554	0.84957	0.92932
7.665	0.57807	0.67454	0.7654	0.84953	0.92945
7.67	0.5779	0.67436	0.76525	0.84946	0.92956
7.675	0.57775	0.67418	0.76509	0.84939	0.92964
7.68	0.5776	0.67401	0.76494	0.8493	0.9297
7.685	0.57747	0.67384	0.76478	0.8492	0.92974
7.69	0.57734	0.67368	0.76462	0.84909	0.92975
7.695	0.57723	0.67352	0.76446	0.84897	0.92975
7.7	0.57714	0.67338	0.76431	0.84885	0.92972
7.705	0.57706	0.67325	0.76416	0.84872	0.92968
7.71	0.57699	0.67313	0.76401	0.84859	0.92962
7.715	0.57694	0.67302	0.76387	0.84846	0.92955
7.72	0.57691	0.67292	0.76373	0.84832	0.92947
7.725	0.57689	0.67284	0.76361	0.84819	0.92937
7.73	0.57689	0.67277	0.7635	0.84806	0.92926
7.735	0.57691	0.67272	0.7634	0.84793	0.92915
7.74	0.57695	0.67268	0.76331	0.84781	0.92903
7.745	0.57701	0.67267	0.76323	0.8477	0.9289
7.75	0.57709	0.67267	0.76317	0.84759	0.92877
7.755	0.57719	0.67269	0.76312	0.84749	0.92865
7.76	0.5773	0.67273	0.76309	0.84741	0.92853
7.765	0.57744	0.67279	0.76307	0.84734	0.92841
7.77	0.5776	0.67287	0.76307	0.84728	0.9283
7.775	0.57778	0.67297	0.7631	0.84724	0.9282
7.78	0.57798	0.67309	0.76314	0.84722	0.9281
7.785	0.57821	0.67324	0.76321	0.84721	0.92803
7.79	0.57845	0.67341	0.76329	0.84723	0.92796
7.795	0.57872	0.67361	0.7634	0.84727	0.92791
7.8	0.57901	0.67383	0.76354	0.84732	0.92788
7.805	0.57932	0.67408	0.7637	0.84741	0.92787
7.81	0.57965	0.67435	0.7639	0.84751	0.92788
7.815	0.58	0.67465	0.76411	0.84764	0.92791
7.82	0.58037	0.67498	0.76436	0.8478	0.92796
7.825	0.58077	0.67534	0.76464	0.84798	0.92804
7.83	0.58118	0.67572	0.76494	0.8482	0.92814
7.835	0.58162	0.67613	0.76528	0.84844	0.92827
7.84	0.58208	0.67657	0.76565	0.84871	0.92843
7.845	0.58256	0.67703	0.76605	0.84901	0.92861
7.85	0.58306	0.67752	0.76648	0.84935	0.92883
7.855	0.58358	0.67804	0.76695	0.84972	0.92908
7.86	0.58413	0.67858	0.76744	0.85012	0.92936
7.865	0.58469	0.67915	0.76797	0.85055	0.92967
7.87	0.58527	0.67974	0.76853	0.85102	0.93002
7.875	0.58587	0.68036	0.76912	0.85153	0.9304
7.88	0.58648	0.681	0.76974	0.85207	0.93082
7.885	0.58711	0.68167	0.77039	0.85265	0.93127
7.89	0.58776	0.68235	0.77107	0.85326	0.93176
7.895	0.58842	0.68306	0.77177	0.85391	0.93228
7.9	0.5891	0.68378	0.77251	0.85459	0.93284
7.905	0.58978	0.68452	0.77326	0.85531	0.93343
7.91	0.59047	0.68528	0.77404	0.85605	0.93405
7.915	0.59117	0.68605	0.77484	0.85683	0.9347
7.92	0.59187	0.68683	0.77566	0.85763	0.93538
7.925	0.59257	0.68762	0.77649	0.85846	0.93608
7.93	0.59327	0.68842	0.77734	0.85932	0.93681
7.935	0.59397	0.68921	0.7782	0.86019	0.93757
7.94	0.59466	0.69001	0.77906	0.86107	0.93834
7.945	0.59535	0.69081	0.77993	0.86197	0.93912
7.95	0.59602	0.6916	0.7808	0.86288	0.93992
7.955	0.59668	0.69238	0.78167	0.86379	0.94073
7.96	0.59732	0.69315	0.78252	0.8647	0.94155
7.965	0.59794	0.6939	0.78337	0.86561	0.94237
7.97	0.59853	0.69463	0.7842	0.86651	0.94319
7.975	0.59911	0.69534	0.78502	0.8674	0.94401
7.98	0.59966	0.69603	0.78581	0.86828	0.94483
7.985	0.60018	0.69669	0.78658	0.86915	0.94564
7.99	0.60068	0.69732	0.78733	0.87	0.94645
7.995	0.60114	0.69792	0.78805	0.87082	0.94724
8	0.60156	0.69849	0.78874	0.87163	0.94802
8.005	0.60196	0.69903	0.7894	0.8724	0.94879
8.01	0.60233	0.69953	0.79002	0.87315	0.94954
8.015	0.60266	0.69999	0.79061	0.87388	0.95027
8.02	0.60295	0.70042	0.79116	0.87457	0.95098
8.025	0.60321	0.70081	0.79167	0.87523	0.95168
8.03	0.60344	0.70115	0.79214	0.87585	0.95235
8.035	0.60363	0.70146	0.79258	0.87645	0.953
8.04	0.60379	0.70173	0.79297	0.87701	0.95364
8.045	0.60392	0.70197	0.79334	0.87754	0.95425
8.05	0.60401	0.70217	0.79366	0.87803	0.95484
8.055	0.60408	0.70234	0.79395	0.87849	0.95542
8.06	0.60411	0.70247	0.79421	0.87892	0.95597
8.065	0.60412	0.70257	0.79443	0.87932	0.9565
8.07	0.6041	0.70264	0.79461	0.87968	0.957
8.075	0.60406	0.70268	0.79477	0.88002	0.95749
8.08	0.60399	0.70269	0.79489	0.88033	0.95796
8.085	0.6039	0.70267	0.79499	0.88062	0.95841
8.09	0.60379	0.70263	0.79505	0.88087	0.95883
8.095	0.60367	0.70256	0.7951	0.8811	0.95925
8.1	0.60353	0.70248	0.79512	0.88131	0.95964
8.105	0.60337	0.70238	0.79512	0.88148	0.96002
8.11	0.60321	0.70226	0.79509	0.88164	0.96037
8.115	0.60305	0.70212	0.79504	0.88177	0.9607
8.12	0.60286	0.70197	0.79498	0.88188	0.96101
8.125	0.60267	0.70181	0.7949	0.88197	0.96131
8.13	0.60247	0.70164	0.7948	0.88204	0.96158
8.135	0.60227	0.70146	0.79469	0.88209	0.96183
8.14	0.60207	0.70127	0.79457	0.88213	0.96206
8.145	0.60187	0.70108	0.79444	0.88214	0.96226
8.15	0.60168	0.70088	0.79429	0.88214	0.96244
8.155	0.60148	0.70068	0.79414	0.88213	0.9626
8.16	0.60129	0.70048	0.79397	0.88209	0.96273
8.165	0.6011	0.70029	0.79381	0.88204	0.96284
8.17	0.60093	0.70009	0.79364	0.88198	0.96292
8.175	0.60076	0.6999	0.79347	0.8819	0.96298
8.18	0.6006	0.69971	0.79329	0.88181	0.96302
8.185	0.60045	0.69953	0.79312	0.88172	0.96304
8.19	0.60031	0.69935	0.79294	0.88161	0.96304
8.195	0.60019	0.69918	0.79277	0.88149	0.96301
8.2	0.60008	0.69902	0.79259	0.88136	0.96297
8.205	0.59998	0.69887	0.79242	0.88123	0.9629
8.21	0.5999	0.69874	0.79226	0.88109	0.96282
8.215	0.59984	0.69861	0.79211	0.88095	0.96273
8.22	0.59979	0.6985	0.79196	0.88081	0.96262
8.225	0.59976	0.6984	0.79182	0.88067	0.96249
8.23	0.59974	0.69831	0.79169	0.88052	0.96236
8.235	0.59975	0.69824	0.79157	0.88039	0.96223
8.24	0.59977	0.69819	0.79146	0.88025	0.96208
8.245	0.59981	0.69815	0.79136	0.88012	0.96193
8.25	0.59987	0.69814	0.79128	0.88	0.96178
8.255	0.59995	0.69813	0.79122	0.87989	0.96163
8.26	0.60005	0.69815	0.79117	0.87979	0.96148
8.265	0.60017	0.69819	0.79114	0.8797	0.96133
8.27	0.60031	0.69825	0.79112	0.87963	0.96119
8.275	0.60047	0.69833	0.79113	0.87957	0.96107
8.28	0.60066	0.69843	0.79116	0.87953	0.96095
8.285	0.60086	0.69856	0.7912	0.8795	0.96084
8.29	0.60109	0.69871	0.79127	0.87949	0.96075
8.295	0.60134	0.69889	0.79137	0.87951	0.96067
8.3	0.60161	0.69909	0.79149	0.87954	0.96061
8.305	0.6019	0.69931	0.79163	0.8796	0.96058
8.31	0.60221	0.69956	0.7918	0.87968	0.96056
8.315	0.60255	0.69984	0.792	0.87978	0.96056
8.32	0.6029	0.70015	0.79222	0.87991	0.96059
8.325	0.60328	0.70048	0.79247	0.88007	0.96064
8.33	0.60367	0.70084	0.79275	0.88025	0.96071
8.335	0.60409	0.70123	0.79307	0.88047	0.96081
8.34	0.60453	0.70164	0.79341	0.88071	0.96094
8.345	0.60498	0.70209	0.79378	0.88098	0.9611
8.35	0.60546	0.70256	0.79418	0.88129	0.96129
8.355	0.60596	0.70305	0.79462	0.88163	0.96151
8.36	0.60647	0.70358	0.79509	0.882	0.96177
8.365	0.607	0.70413	0.79559	0.88241	0.96205
8.37	0.60755	0.7047	0.79613	0.88286	0.96237
8.375	0.60812	0.7053	0.79669	0.88333	0.96273
8.38	0.60871	0.70593	0.79729	0.88385	0.96312
8.385	0.6093	0.70657	0.79792	0.8844	0.96355
8.39	0.60992	0.70725	0.79858	0.88499	0.96401
8.395	0.61054	0.70794	0.79926	0.88562	0.96451
8.4	0.61118	0.70865	0.79998	0.88628	0.96504
8.405	0.61182	0.70938	0.80071	0.88697	0.96561
8.41	0.61248	0.71012	0.80148	0.88769	0.96621
8.415	0.61314	0.71088	0.80226	0.88844	0.96684
8.42	0.6138	0.71164	0.80307	0.88923	0.96751
8.425	0.61447	0.71242	0.80389	0.89003	0.96819
8.43	0.61513	0.7132	0.80473	0.89086	0.9689
8.435	0.61579	0.71398	0.80558	0.8917	0.96964
8.44	0.61645	0.71477	0.80644	0.89256	0.97039
8.445	0.6171	0.71555	0.8073	0.89344	0.97115
8.45	0.61773	0.71632	0.80817	0.89432	0.97193
8.455	0.61836	0.71708	0.80903	0.8952	0.97272
8.46	0.61896	0.71783	0.80988	0.89609	0.97352
8.465	0.61954	0.71857	0.81072	0.89697	0.97432
8.47	0.62011	0.71929	0.81155	0.89784	0.97512
8.475	0.62064	0.71998	0.81236	0.8987	0.97592
8.48	0.62116	0.72065	0.81316	0.89955	0.97672
8.485	0.62164	0.7213	0.81392	0.90038	0.97751
8.49	0.6221	0.72192	0.81467	0.9012	0.97829
8.495	0.62252	0.72251	0.81538	0.90198	0.97906
8.5	0.62291	0.72305	0.81606	0.90275	0.97982
8.505	0.62327	0.72357	0.81672	0.90349	0.98056
8.51	0.6236	0.72405	0.81734	0.9042	0.98129
8.515	0.62389	0.7245	0.81792	0.90488	0.98199
8.52	0.62415	0.7249	0.81846	0.90553	0.98269
8.525	0.62438	0.72527	0.81897	0.90616	0.98336
8.53	0.62457	0.72561	0.81943	0.90674	0.98401
8.535	0.62472	0.7259	0.81986	0.9073	0.98464
8.54	0.62485	0.72615	0.82025	0.90782	0.98526
8.545	0.62494	0.72637	0.8206	0.90831	0.98585
8.55	0.625	0.72656	0.82091	0.90876	0.98642
8.555	0.62503	0.72671	0.82118	0.90919	0.98697
8.56	0.62504	0.72682	0.82142	0.90957	0.9875
8.565	0.62502	0.7269	0.82162	0.90993	0.98801
8.57	0.62497	0.72695	0.82179	0.91025	0.9885
8.575	0.6249	0.72697	0.82192	0.91055	0.98898
8.58	0.62481	0.72696	0.82203	0.91082	0.98943
8.585	0.6247	0.72692	0.8221	0.91106	0.98986
8.59	0.62456	0.72686	0.82214	0.91127	0.99028
8.595	0.62442	0.72677	0.82215	0.91146	0.99068
8.6	0.62425	0.72667	0.82214	0.91161	0.99105
8.605	0.62407	0.72654	0.82211	0.91175	0.99141
8.61	0.62389	0.72639	0.82206	0.91186	0.99174
8.615	0.62369	0.72623	0.82198	0.91196	0.99205
8.62	0.62349	0.72606	0.82189	0.91202	0.99235
8.625	0.62328	0.72587	0.82178	0.91207	0.99262
8.63	0.62306	0.72567	0.82166	0.9121	0.99287
8.635	0.62284	0.72546	0.82152	0.91212	0.99311
8.64	0.62262	0.72525	0.82136	0.91211	0.99331
8.645	0.62241	0.72503	0.8212	0.91209	0.9935
8.65	0.62219	0.72481	0.82103	0.91205	0.99366
8.655	0.62198	0.72459	0.82085	0.91199	0.99381
8.66	0.62177	0.72437	0.82067	0.91192	0.99393
8.665	0.62157	0.72415	0.82047	0.91183	0.99402
8.67	0.62137	0.72393	0.82027	0.91174	0.99409
8.675	0.62119	0.72372	0.82007	0.91163	0.99414
8.68	0.62102	0.7235	0.81987	0.91151	0.99416
8.685	0.62085	0.7233	0.81967	0.91137	0.99416
8.69	0.6207	0.7231	0.81946	0.91123	0.99414
8.695	0.62056	0.72291	0.81926	0.91109	0.9941
8.7	0.62044	0.72274	0.81906	0.91093	0.99403
8.705	0.62033	0.72257	0.81887	0.91077	0.99395
8.71	0.62023	0.72242	0.81868	0.91061	0.99385
8.715	0.62015	0.72227	0.81849	0.91044	0.99374
8.72	0.62008	0.72214	0.81832	0.91027	0.99361
8.725	0.62004	0.72203	0.81815	0.9101	0.99346
8.73	0.62001	0.72193	0.81799	0.90993	0.99331
8.735	0.62	0.72184	0.81784	0.90976	0.99315
8.74	0.62001	0.72177	0.81771	0.9096	0.99298
8.745	0.62004	0.72172	0.81759	0.90945	0.9928
8.75	0.62008	0.72169	0.81748	0.90931	0.99263
8.755	0.62015	0.72167	0.8174	0.90917	0.99245
8.76	0.62025	0.72168	0.81733	0.90904	0.99228
8.765	0.62035	0.7217	0.81727	0.90893	0.99211
8.77	0.62048	0.72174	0.81723	0.90882	0.99195
8.775	0.62063	0.72181	0.81721	0.90874	0.99179
8.78	0.6208	0.7219	0.81722	0.90867	0.99164
8.785	0.621	0.72201	0.81725	0.90862	0.99151
8.79	0.62121	0.72215	0.8173	0.90859	0.99139
8.795	0.62145	0.72231	0.81737	0.90858	0.99129
8.8	0.62171	0.7225	0.81747	0.90859	0.9912
8.805	0.62199	0.72271	0.81759	0.90862	0.99113
8.81	0.6223	0.72295	0.81775	0.90868	0.99108
8.815	0.62262	0.72321	0.81793	0.90876	0.99105
8.82	0.62296	0.7235	0.81813	0.90887	0.99104
8.825	0.62333	0.72382	0.81837	0.90901	0.99106
8.83	0.62372	0.72417	0.81864	0.90917	0.9911
8.835	0.62413	0.72454	0.81893	0.90937	0.99117
8.84	0.62456	0.72495	0.81926	0.90959	0.99127
8.845	0.62501	0.72537	0.81962	0.90985	0.99139
8.85	0.62547	0.72583	0.82001	0.91014	0.99154
8.855	0.62596	0.72631	0.82043	0.91046	0.99173
8.86	0.62647	0.72682	0.82089	0.91082	0.99195
8.865	0.627	0.72735	0.82137	0.91121	0.9922
8.87	0.62754	0.72791	0.82189	0.91164	0.99249
8.875	0.6281	0.72849	0.82244	0.9121	0.99281
8.88	0.62868	0.72909	0.82303	0.9126	0.99316
8.885	0.62927	0.72972	0.82364	0.91314	0.99355
8.89	0.62988	0.73037	0.82428	0.91371	0.99398
8.895	0.6305	0.73104	0.82496	0.91431	0.99444
8.9	0.63113	0.73172	0.82566	0.91495	0.99494
8.905	0.63178	0.73243	0.82639	0.91562	0.99547
8.91	0.63243	0.73315	0.82714	0.91632	0.99603
8.915	0.63309	0.73388	0.82792	0.91706	0.99662
8.92	0.63375	0.73462	0.82872	0.91782	0.99725
8.925	0.63442	0.73537	0.82954	0.9186	0.9979
8.93	0.63508	0.73612	0.83037	0.91941	0.99857
8.935	0.63575	0.73688	0.83121	0.92024	0.99927
8.94	0.63641	0.73764	0.83206	0.92107	0.99999
8.945	0.63706	0.73839	0.83292	0.92192	1.00072
8.95	0.6377	0.73914	0.83378	0.92279	1.00147
8.955	0.63832	0.73988	0.83463	0.92365	1.00222
8.96	0.63893	0.74061	0.83548	0.92451	1.00299
8.965	0.63953	0.74132	0.83633	0.92537	1.00376
8.97	0.64009	0.74202	0.83716	0.92623	1.00453
8.975	0.64064	0.74269	0.83797	0.92707	1.00529
8.98	0.64116	0.74333	0.83877	0.92791	1.00606
8.985	0.64165	0.74395	0.83954	0.92872	1.00681
8.99	0.64212	0.74454	0.84028	0.92952	1.00756
8.995	0.64256	0.7451	0.841	0.9303	1.0083
9	0.64296	0.74563	0.84169	0.93105	1.00902
9.005	0.64333	0.74612	0.84234	0.93178	1.00973
9.01	0.64366	0.74657	0.84297	0.93248	1.01042
9.015	0.64396	0.74699	0.84355	0.93315	1.01109
9.02	0.64422	0.74738	0.8441	0.93379	1.01175
9.025	0.64446	0.74772	0.84461	0.9344	1.01239
9.03	0.64466	0.74803	0.84508	0.93498	1.01301
9.035	0.64483	0.7483	0.84551	0.93553	1.0136
9.04	0.64496	0.74854	0.84591	0.93604	1.01418
9.045	0.64506	0.74873	0.84625	0.93653	1.01474
9.05	0.64513	0.74889	0.84657	0.93698	1.01527
9.055	0.64516	0.74902	0.84685	0.93739	1.01579
9.06	0.64516	0.74911	0.8471	0.93777	1.01629
9.065	0.64514	0.74917	0.84731	0.93812	1.01677
9.07	0.64509	0.7492	0.84748	0.93845	1.01723
9.075	0.64502	0.7492	0.84762	0.93874	1.01767
9.08	0.64493	0.74917	0.84773	0.939	1.01809
9.085	0.64482	0.74912	0.8478	0.93924	1.01849
9.09	0.64468	0.74904	0.84785	0.93945	1.01887
9.095	0.64453	0.74894	0.84788	0.93963	1.01923
9.1	0.64436	0.74881	0.84788	0.93979	1.01957
9.105	0.64417	0.74867	0.84785	0.93992	1.0199
9.11	0.64398	0.74851	0.8478	0.94002	1.02019
9.115	0.64377	0.74834	0.84772	0.94011	1.02047
9.12	0.64356	0.74815	0.84763	0.94017	1.02073
9.125	0.64334	0.74795	0.84753	0.94021	1.02097
9.13	0.64311	0.74774	0.84741	0.94023	1.02118
9.135	0.64288	0.74753	0.84727	0.94023	1.02138
9.14	0.64265	0.74731	0.84712	0.94022	1.02155
9.145	0.64242	0.74708	0.84695	0.94018	1.0217
9.15	0.64219	0.74685	0.84678	0.94013	1.02183
9.155	0.64197	0.74662	0.84659	0.94007	1.02193
9.16	0.64175	0.74638	0.8464	0.93998	1.02201
9.165	0.64153	0.74615	0.8462	0.93988	1.02207
9.17	0.64133	0.74592	0.84599	0.93977	1.0221
9.175	0.64113	0.7457	0.84578	0.93964	1.02212
9.18	0.64094	0.74548	0.84557	0.9395	1.02211
9.185	0.64076	0.74526	0.84536	0.93935	1.02208
9.19	0.6406	0.74505	0.84514	0.93919	1.02203
9.195	0.64045	0.74485	0.84493	0.93903	1.02195
9.2	0.64031	0.74466	0.84472	0.93885	1.02186
9.205	0.64019	0.74448	0.84451	0.93867	1.02175
9.21	0.64009	0.74431	0.84431	0.93848	1.02162
9.215	0.63999	0.74415	0.84412	0.93829	1.02148
9.22	0.63992	0.74401	0.84393	0.9381	1.02132
9.225	0.63985	0.74388	0.84375	0.93791	1.02115
9.23	0.63981	0.74376	0.84358	0.93772	1.02097
9.235	0.63979	0.74366	0.84342	0.93753	1.02078
9.24	0.63978	0.74358	0.84328	0.93735	1.02058
9.245	0.6398	0.74351	0.84314	0.93717	1.02038
9.25	0.63983	0.74346	0.84302	0.937	1.02018
9.255	0.63988	0.74343	0.84292	0.93684	1.01997
9.26	0.63995	0.74341	0.84283	0.93669	1.01977
9.265	0.64004	0.74342	0.84276	0.93656	1.01957
9.27	0.64015	0.74345	0.8427	0.93643	1.01938
9.275	0.64029	0.7435	0.84267	0.93633	1.01919
9.28	0.64044	0.74357	0.84266	0.93623	1.01902
9.285	0.64062	0.74367	0.84266	0.93616	1.01886
9.29	0.64082	0.74378	0.84269	0.9361	1.01871
9.295	0.64104	0.74393	0.84275	0.93607	1.01858
9.3	0.64129	0.74409	0.84283	0.93606	1.01847
9.305	0.64155	0.74429	0.84293	0.93607	1.01837
9.31	0.64184	0.74451	0.84306	0.9361	1.01829
9.315	0.64215	0.74475	0.84322	0.93616	1.01823
9.32	0.64248	0.74503	0.8434	0.93624	1.01819
9.325	0.64283	0.74533	0.84361	0.93635	1.01818
9.33	0.64321	0.74565	0.84386	0.9365	1.01819
9.335	0.6436	0.746	0.84413	0.93667	1.01823
9.34	0.64401	0.74638	0.84443	0.93687	1.0183
9.345	0.64445	0.74678	0.84476	0.9371	1.01839
9.35	0.6449	0.74722	0.84513	0.93737	1.01852
9.355	0.64537	0.74767	0.84553	0.93767	1.01868
9.36	0.64586	0.74816	0.84596	0.938	1.01887
9.365	0.64637	0.74867	0.84642	0.93838	1.0191
9.37	0.6469	0.7492	0.84692	0.93878	1.01935
9.375	0.64744	0.74976	0.84745	0.93923	1.01964
9.38	0.648	0.75035	0.84801	0.93971	1.01997
9.385	0.64858	0.75096	0.84861	0.94023	1.02033
9.39	0.64916	0.75158	0.84924	0.94079	1.02072
9.395	0.64977	0.75223	0.84989	0.94138	1.02115
9.4	0.65038	0.7529	0.85058	0.942	1.02161
9.405	0.651	0.75359	0.8513	0.94266	1.02211
9.41	0.65163	0.75429	0.85204	0.94335	1.02263
9.415	0.65226	0.75501	0.8528	0.94408	1.02318
9.42	0.6529	0.75574	0.85359	0.94482	1.02376
9.425	0.65354	0.75647	0.85439	0.94559	1.02437
9.43	0.65418	0.75721	0.85521	0.94639	1.025
9.435	0.65481	0.75796	0.85603	0.9472	1.02565
9.44	0.65543	0.7587	0.85687	0.94802	1.02632
9.445	0.65605	0.75945	0.85771	0.94886	1.02701
9.45	0.65665	0.76018	0.85855	0.9497	1.0277
9.455	0.65725	0.76091	0.85939	0.95054	1.02841
9.46	0.65782	0.76162	0.86022	0.95139	1.02913
9.465	0.65837	0.76232	0.86104	0.95224	1.02985
9.47	0.6589	0.763	0.86185	0.95308	1.03057
9.475	0.65941	0.76366	0.86263	0.95391	1.03128
9.48	0.65989	0.76429	0.8634	0.95473	1.032
9.485	0.66034	0.7649	0.86414	0.95553	1.0327
9.49	0.66077	0.76548	0.86486	0.95632	1.0334
9.495	0.66116	0.76603	0.86554	0.95708	1.03409
9.5	0.66153	0.76654	0.8662	0.95782	1.03477
9.505	0.66185	0.76702	0.86682	0.95853	1.03543
9.51	0.66215	0.76746	0.86741	0.95922	1.03608
9.515	0.66241	0.76787	0.86796	0.95988	1.03671
9.52	0.66264	0.76824	0.86847	0.96051	1.03732
9.525	0.66283	0.76857	0.86894	0.9611	1.03792
9.53	0.66298	0.76886	0.86938	0.96167	1.03849
9.535	0.6631	0.76911	0.86977	0.96219	1.03904
9.54	0.66319	0.76933	0.87013	0.96269	1.03958
9.545	0.66325	0.7695	0.87046	0.96315	1.0401
9.55	0.66328	0.76964	0.87074	0.96358	1.04059
9.555	0.66328	0.76974	0.87099	0.96398	1.04106
9.56	0.66324	0.76981	0.87119	0.96434	1.04152
9.565	0.66318	0.76984	0.87136	0.96467	1.04196
9.57	0.6631	0.76984	0.8715	0.96497	1.04238
9.575	0.66299	0.76982	0.87161	0.96525	1.04277
9.58	0.66286	0.76976	0.87168	0.96549	1.04315
9.585	0.6627	0.76968	0.87172	0.96571	1.04351
9.59	0.66253	0.76958	0.87174	0.9659	1.04385
9.595	0.66235	0.76946	0.87173	0.96607	1.04418
9.6	0.66215	0.76932	0.87169	0.96621	1.04448
9.605	0.66193	0.76915	0.87163	0.96633	1.04476
9.61	0.6617	0.76897	0.87155	0.96643	1.04503
9.615	0.66147	0.76877	0.87145	0.9665	1.04528
9.62	0.66123	0.76856	0.87133	0.96655	1.04551
9.625	0.66098	0.76833	0.8712	0.96659	1.04572
9.63	0.66073	0.7681	0.87105	0.9666	1.0459
9.635	0.66048	0.76786	0.87088	0.96659	1.04607
9.64	0.66023	0.76762	0.87071	0.96656	1.04622
9.645	0.65997	0.76736	0.87052	0.96652	1.04634
9.65	0.65972	0.76711	0.87032	0.96646	1.04645
9.655	0.65947	0.76685	0.87011	0.96638	1.04653
9.66	0.65923	0.7666	0.8699	0.96629	1.04659
9.665	0.659	0.76634	0.86967	0.96618	1.04662
9.67	0.65878	0.76609	0.86945	0.96606	1.04664
9.675	0.65856	0.76584	0.86922	0.96592	1.04663
9.68	0.65836	0.7656	0.86898	0.96578	1.0466
9.685	0.65816	0.76536	0.86874	0.96562	1.04654
9.69	0.65798	0.76513	0.86851	0.96545	1.04647
9.695	0.65781	0.7649	0.86827	0.96527	1.04637
9.7	0.65766	0.76469	0.86804	0.96508	1.04626
9.705	0.65752	0.76449	0.86782	0.96489	1.04613
9.71	0.65739	0.76429	0.8676	0.96468	1.04598
9.715	0.65729	0.76412	0.86738	0.96448	1.04581
9.72	0.6572	0.76395	0.86717	0.96427	1.04563
9.725	0.65712	0.7638	0.86697	0.96407	1.04543
9.73	0.65707	0.76367	0.86678	0.96386	1.04523
9.735	0.65703	0.76355	0.8666	0.96366	1.04502
9.74	0.65701	0.76345	0.86644	0.96346	1.04481
9.745	0.65701	0.76337	0.86628	0.96326	1.04459
9.75	0.65703	0.7633	0.86615	0.96308	1.04437
9.755	0.65707	0.76325	0.86602	0.9629	1.04414
9.76	0.65714	0.76323	0.86592	0.96273	1.04392
9.765	0.65722	0.76322	0.86583	0.96257	1.04371
9.77	0.65733	0.76323	0.86576	0.96243	1.0435
9.775	0.65745	0.76327	0.8657	0.9623	1.0433
9.78	0.6576	0.76333	0.86567	0.96219	1.04311
9.785	0.65777	0.76341	0.86566	0.9621	1.04292
9.79	0.65796	0.76351	0.86568	0.96202	1.04276
9.795	0.65818	0.76365	0.86571	0.96196	1.0426
9.8	0.65842	0.7638	0.86577	0.96193	1.04247
9.805	0.65868	0.76399	0.86586	0.96192	1.04235
9.81	0.65896	0.7642	0.86597	0.96193	1.04225
9.815	0.65926	0.76444	0.86611	0.96196	1.04217
9.82	0.65959	0.7647	0.86628	0.96202	1.04211
9.825	0.65993	0.76499	0.86647	0.96211	1.04208
9.83	0.6603	0.76531	0.86669	0.96223	1.04207
9.835	0.66069	0.76566	0.86695	0.96238	1.04209
9.84	0.66109	0.76604	0.86723	0.96255	1.04213
9.845	0.66152	0.76644	0.86755	0.96276	1.04221
9.85	0.66197	0.76687	0.8679	0.96301	1.04231
9.855	0.66244	0.76732	0.86828	0.96328	1.04244
9.86	0.66292	0.7678	0.86869	0.9636	1.04261
9.865	0.66343	0.76831	0.86913	0.96395	1.04281
9.87	0.66395	0.76884	0.86961	0.96434	1.04304
9.875	0.66449	0.76939	0.87012	0.96476	1.0433
9.88	0.66505	0.76997	0.87066	0.96522	1.0436
9.885	0.66562	0.77057	0.87124	0.96572	1.04393
9.89	0.6662	0.77119	0.87185	0.96626	1.04429
9.895	0.6668	0.77184	0.87248	0.96683	1.04469
9.9	0.66741	0.7725	0.87315	0.96744	1.04513
9.905	0.66803	0.77317	0.87385	0.96808	1.04559
9.91	0.66866	0.77387	0.87457	0.96876	1.04609
9.915	0.6693	0.77458	0.87532	0.96946	1.04662
9.92	0.66994	0.7753	0.87608	0.9702	1.04718
9.925	0.67058	0.77602	0.87687	0.97095	1.04777
9.93	0.67123	0.77676	0.87767	0.97173	1.04837
9.935	0.67187	0.77749	0.87848	0.97253	1.04901
9.94	0.67251	0.77823	0.87931	0.97334	1.04965
9.945	0.67314	0.77897	0.88014	0.97416	1.05032
9.95	0.67377	0.77969	0.88096	0.97499	1.051
9.955	0.67437	0.78041	0.88179	0.97583	1.05169
9.96	0.67497	0.78112	0.88261	0.97666	1.05238
9.965	0.67554	0.78182	0.88342	0.97749	1.05309
9.97	0.6761	0.78249	0.88422	0.97832	1.05379
9.975	0.67663	0.78314	0.885	0.97914	1.05449
9.98	0.67714	0.78377	0.88576	0.97995	1.05519
9.985	0.67761	0.78437	0.88649	0.98074	1.05588
9.99	0.67806	0.78495	0.8872	0.98151	1.05657
9.995	0.67848	0.78548	0.88788	0.98226	1.05724
10	0.67887	0.78599	0.88853	0.98299	1.0579
10.005	0.67922	0.78646	0.88915	0.98369	1.05855
10.01	0.67954	0.7869	0.88973	0.98437	1.05918
10.015	0.67983	0.78731	0.89028	0.98501	1.0598
10.02	0.68008	0.78767	0.89078	0.98562	1.0604
10.025	0.68029	0.78799	0.89125	0.9862	1.06098
10.03	0.68047	0.78829	0.89169	0.98675	1.06154
10.035	0.68061	0.78854	0.89208	0.98727	1.06208
10.04	0.68073	0.78876	0.89243	0.98776	1.06261
10.045	0.68081	0.78894	0.89275	0.98821	1.06311
10.05	0.68086	0.78908	0.89302	0.98863	1.0636
10.055	0.68088	0.78918	0.89326	0.98902	1.06406
10.06	0.68086	0.78926	0.89346	0.98938	1.06451
10.065	0.68082	0.7893	0.89363	0.9897	1.06494
10.07	0.68076	0.7893	0.89377	0.99	1.06535
10.075	0.68067	0.78928	0.89387	0.99027	1.06573
10.08	0.68055	0.78924	0.89394	0.99052	1.0661
10.085	0.68042	0.78916	0.89398	0.99073	1.06645
10.09	0.68026	0.78906	0.89399	0.99092	1.06679
10.095	0.68009	0.78894	0.89397	0.99108	1.0671
10.1	0.6799	0.78879	0.89393	0.99122	1.0674
10.105	0.67971	0.78863	0.89387	0.99133	1.06768
10.11	0.6795	0.78846	0.89378	0.99142	1.06794
10.115	0.67927	0.78826	0.89367	0.99148	1.06818
10.12	0.67904	0.78805	0.89355	0.99152	1.0684
10.125	0.6788	0.78783	0.8934	0.99154	1.0686
10.13	0.67855	0.7876	0.89324	0.99154	1.06878
10.135	0.67831	0.78736	0.89307	0.99153	1.06893
10.14	0.67806	0.78711	0.89288	0.99149	1.06907
10.145	0.67781	0.78686	0.89268	0.99144	1.06918
10.15	0.67757	0.7866	0.89247	0.99136	1.06927
10.155	0.67732	0.78633	0.89225	0.99128	1.06934
10.16	0.67708	0.78607	0.89202	0.99117	1.06939
10.165	0.67685	0.7858	0.89179	0.99105	1.06942
10.17	0.67663	0.78554	0.89155	0.99092	1.06942
10.175	0.67641	0.78529	0.89131	0.99078	1.0694
10.18	0.6762	0.78503	0.89106	0.99061	1.06936
10.185	0.676	0.78478	0.89081	0.99044	1.0693
10.19	0.67581	0.78454	0.89057	0.99026	1.06921
10.195	0.67564	0.78431	0.89032	0.99007	1.06911
10.2	0.67548	0.78409	0.89008	0.98986	1.06898
10.205	0.67533	0.78388	0.88984	0.98965	1.06883
10.21	0.6752	0.78367	0.8896	0.98944	1.06867
10.215	0.67508	0.78349	0.88937	0.98922	1.06849
10.22	0.67498	0.78331	0.88915	0.98899	1.0683
10.225	0.6749	0.78315	0.88894	0.98877	1.06809
10.23	0.67483	0.783	0.88874	0.98855	1.06787
10.235	0.67478	0.78287	0.88854	0.98832	1.06764
10.24	0.67475	0.78275	0.88836	0.9881	1.0674
10.245	0.67474	0.78265	0.88819	0.98789	1.06716
10.25	0.67474	0.78257	0.88804	0.98768	1.06692
10.255	0.67477	0.78251	0.8879	0.98749	1.06667
10.26	0.67481	0.78247	0.88778	0.9873	1.06642
10.265	0.67488	0.78244	0.88768	0.98712	1.06618
10.27	0.67496	0.78244	0.88759	0.98695	1.06594
10.275	0.67507	0.78246	0.88753	0.9868	1.06571
10.28	0.6752	0.7825	0.88748	0.98667	1.06549
10.285	0.67535	0.78257	0.88746	0.98655	1.06529
10.29	0.67553	0.78266	0.88745	0.98645	1.06509
10.295	0.67572	0.78277	0.88748	0.98637	1.06491
10.3	0.67594	0.78291	0.88752	0.98632	1.06475
10.305	0.67619	0.78308	0.88759	0.98628	1.0646
10.31	0.67645	0.78327	0.88769	0.98627	1.06448
10.315	0.67674	0.78348	0.88781	0.98628	1.06437
10.32	0.67705	0.78373	0.88797	0.98633	1.06429
10.325	0.67738	0.784	0.88815	0.98639	1.06423
10.33	0.67773	0.7843	0.88836	0.98649	1.0642
10.335	0.67811	0.78462	0.8886	0.98662	1.06419
10.34	0.6785	0.78497	0.88887	0.98678	1.06421
10.345	0.67891	0.78535	0.88918	0.98697	1.06426
10.35	0.67935	0.78575	0.88951	0.9872	1.06434
10.355	0.6798	0.78619	0.88988	0.98746	1.06446
10.36	0.68028	0.78664	0.89028	0.98776	1.0646
10.365	0.68077	0.78713	0.89072	0.98809	1.06478
10.37	0.68128	0.78764	0.89119	0.98846	1.06499
10.375	0.68181	0.78817	0.89169	0.98887	1.06524
10.38	0.68235	0.78873	0.89223	0.98932	1.06552
10.385	0.68291	0.78932	0.8928	0.9898	1.06583
10.39	0.68349	0.78993	0.8934	0.99032	1.06618
10.395	0.68408	0.79055	0.89403	0.99088	1.06657
10.4	0.68468	0.7912	0.89469	0.99147	1.06699
10.405	0.68529	0.79187	0.89539	0.9921	1.06744
10.41	0.6859	0.79255	0.8961	0.99276	1.06792
10.415	0.68652	0.79325	0.89685	0.99345	1.06844
10.42	0.68715	0.79396	0.89761	0.99416	1.06898
10.425	0.68777	0.79467	0.89839	0.9949	1.06955
10.43	0.6884	0.7954	0.89919	0.99566	1.07015
10.435	0.68902	0.79612	0.9	0.99643	1.07077
10.44	0.68963	0.79685	0.90082	0.99723	1.07141
10.445	0.69024	0.79757	0.90165	0.99804	1.07206
10.45	0.69083	0.79829	0.90247	0.99885	1.07273
10.455	0.69141	0.799	0.9033	0.99967	1.07341
10.46	0.69198	0.79969	0.90411	1.00048	1.07409
10.465	0.69252	0.80037	0.90492	1.0013	1.07478
10.47	0.69304	0.80102	0.90571	1.00211	1.07547
10.475	0.69355	0.80166	0.90649	1.00291	1.07616
10.48	0.69402	0.80227	0.90724	1.0037	1.07685
10.485	0.69446	0.80285	0.90797	1.00448	1.07753
10.49	0.69488	0.8034	0.90867	1.00524	1.0782
[truncated: 5,702 more rows]
