# Supplementary material for: Numerical study on the hydrodynamics of thunniform bio-inspired swimming under self-propulsion
Source: PLoS One. 2017 Mar 31;12(3):e0174740. doi: 10.1371/journal.pone.0174740 (PMC5375146; doi:10.1371/journal.pone.0174740)
Supplement: S10 Spreadsheet — (XLS) [file pone.0174740.s010.xls]

## Sheet: Sheet1
t/T	FY at θm=15o	FY at θm=20o	FY at θm=25o	FY at θm=30o	FY at θm=35o		t/T	MZ at θm=15o	MZ at θm=20o	MZ at θm=25o	MZ at θm=30o	MZ at θm=35o
49.005	-61.5342	-64.7792	-64.4565	-66.4395	-64.7365		49.005	-169.939	-168.285	-157.782	-144.521	-126.041
49.01	-57.9211	-61.621	-62.1281	-65.0012	-63.4876		49.01	-165.681	-164.731	-155.439	-143.161	-125.559
49.015	-56.5371	-58.0751	-60.2244	-62.8171	-61.7629		49.015	-161.443	-160.719	-152.509	-141.515	-124.758
49.02	-53.6474	-56.2538	-58.7372	-60.9008	-61.3409		49.02	-156.902	-157.126	-150.145	-140.167	-124.495
49.025	-50.4822	-54.2628	-55.0763	-59.419	-60.4412		49.025	-152.502	-153.665	-146.851	-138.182	-124.116
49.03	-46.8465	-50.3318	-52.9428	-57.4924	-58.0635		49.03	-147.348	-148.781	-143.975	-136.572	-123.144
49.035	-44.5339	-47.1054	-51.7281	-55.6664	-56.9759		49.035	-142.416	-144.673	-141.172	-134.86	-122.42
49.04	-40.9835	-44.728	-48.4671	-54.4213	-56.7092		49.04	-136.849	-140.069	-138.146	-133.413	-122.297
49.045	-38.2908	-42.2656	-45.7105	-51.2837	-54.9816		49.045	-131.719	-135.425	-134.859	-130.816	-121.167
49.05	-35.8551	-38.9359	-43.7845	-49.6064	-53.1191		49.05	-126.82	-130.997	-131.464	-128.736	-120.622
49.055	-31.4898	-34.7041	-41.5902	-48.6124	-52.066		49.055	-121.056	-125.677	-128.177	-127.035	-119.884
49.06	-28.6877	-34.2071	-38.2606	-46.2373	-51.3939		49.06	-115.636	-121.749	-124.67	-124.917	-119.367
49.065	-27.055	-30.7624	-36.2741	-44.4804	-49.7328		49.065	-110.547	-116.567	-121.388	-123.252	-118.639
49.07	-22.9756	-26.2338	-34.687	-42.1999	-47.9513		49.07	-104.771	-111.682	-118.439	-120.996	-117.812
49.075	-19.5624	-23.7729	-31.4994	-39.9581	-46.9498		49.075	-99.3472	-106.979	-114.7	-118.723	-117.125
49.08	-17.7129	-22.6773	-27.9855	-38.6511	-45.7075		49.08	-94.366	-102.448	-110.915	-116.778	-116.417
49.085	-14.8074	-19.3584	-26.6361	-36.9223	-44.878		49.085	-88.7418	-97.7692	-107.426	-114.764	-115.977
49.09	-11.4389	-14.9269	-24.8243	-34.3008	-42.8294		49.09	-83.5783	-92.5967	-103.975	-112.567	-115.09
49.095	-7.91784	-13.2977	-21.4164	-31.7587	-41.6475		49.095	-77.7062	-88.1283	-100.488	-110.077	-114.751
49.1	-6.81841	-11.9542	-18.5524	-30.521	-39.7592		49.1	-72.9717	-83.9545	-96.546	-107.949	-113.294
49.105	-3.54593	-7.88148	-16.5963	-29.4031	-39.4601		49.105	-67.4547	-79.2857	-92.8473	-105.975	-112.531
49.11	0.29349	-4.62376	-15.1388	-26.0572	-36.8077		49.11	-62.1621	-74.4479	-89.7481	-103.563	-111.264
49.115	2.61616	-3.5801	-11.693	-23.716	-34.9883		49.115	-56.7011	-70.0652	-86.0248	-100.893	-110.195
49.12	3.6391	-0.85302	-8.92177	-23.3835	-34.0881		49.12	-52.3775	-65.4729	-82.1118	-99.1178	-108.785
49.125	7.25224	2.91926	-8.13244	-20.4504	-32.5716		49.125	-47.122	-61.0009	-79.181	-96.246	-107.465
49.13	10.2185	4.57113	-5.45054	-17.3817	-30.5858		49.13	-42.3102	-56.7029	-75.45	-93.5409	-106.008
49.135	11.94	6.28113	-2.48499	-16.5151	-27.8399		49.135	-37.3733	-52.3664	-72.0212	-91.1576	-104.174
49.14	14.3073	9.23804	-0.43677	-14.939	-27.1379		49.14	-32.583	-47.8869	-68.3567	-88.5227	-102.538
49.145	16.9095	12.1469	1.54623	-11.3976	-25.2758		49.145	-27.908	-43.5331	-64.5317	-85.4187	-100.658
49.15	19.0129	13.6942	3.90797	-9.31952	-22.3388		49.15	-23.4624	-39.4055	-60.8895	-82.7059	-98.4936
49.155	21.2818	15.8836	6.49131	-7.35057	-20.4446		49.155	-18.8202	-34.9173	-57.2838	-79.3627	-96.1355
49.16	23.3365	18.8694	8.55615	-5.73639	-19.715		49.16	-14.2313	-30.5459	-53.6704	-76.4351	-94.2077
49.165	25.4719	20.944	10.5503	-3.16842	-16.4189		49.165	-9.70671	-26.3185	-49.9742	-73.3915	-91.3393
49.17	27.6206	22.6211	12.9011	0.19252	-13.4916		49.17	-5.36581	-22.0405	-46.0094	-69.6547	-88.4673
49.175	29.3784	24.9797	15.2067	2.08092	-12.2639		49.175	-1.24536	-17.8576	-42.2724	-66.0096	-85.6065
49.18	31.3565	27.3729	17.7219	3.53282	-9.6968		49.18	3.01519	-13.6407	-38.1718	-62.6838	-82.1943
49.185	33.7204	29.275	19.3664	6.1372	-6.70348		49.185	7.38644	-9.44127	-34.5579	-59.0699	-78.9058
49.19	35.1328	30.9799	21.8196	9.44112	-5.05088		49.19	11.2714	-5.36186	-30.3868	-55.0402	-75.6514
49.195	36.5154	33.325	24.3505	11.3729	-2.61207		49.195	15.119	-1.0703	-26.2248	-51.3049	-71.8075
49.2	38.7447	35.2754	26.5164	13.0909	1.34384		49.2	19.1192	2.86677	-22.075	-47.3961	-67.634
49.205	40.6236	36.8793	28.5777	16.4874	3.20587		49.205	22.9234	6.90568	-17.7042	-42.7745	-63.7318
49.21	41.4764	38.9284	30.4704	19.0711	5.49433		49.21	26.412	10.9597	-13.7217	-38.5728	-59.2988
49.215	43.054	40.9939	32.7741	21.1191	8.61445		49.215	29.9435	15.0172	-9.42868	-34.1098	-54.9267
49.22	45.2119	42.4059	35.4293	23.8754	11.697		49.22	33.7542	18.8804	-5.10908	-29.4954	-50.3087
49.225	46.1248	44.1149	37.1718	26.0154	13.9781		49.225	36.8952	22.8412	-0.89713	-25.1349	-45.5672
49.23	47.2105	45.855	38.876	28.4317	16.1094		49.23	40.3297	26.6145	3.29873	-20.6191	-40.9977
49.235	48.852	47.7662	41.1782	30.8318	19.392		49.235	43.6194	30.6228	7.59006	-16.0179	-36.1695
49.24	50.3745	49.0417	43.4434	33.4397	22.6636		49.24	46.9035	34.2154	11.9606	-11.2824	-30.9085
49.245	51.3011	50.5005	45.0702	35.7391	24.3899		49.245	50.1277	38.002	16.1819	-6.47528	-26.1722
49.25	52.3223	52.1205	46.7287	38.0446	27.0517		49.25	53.1947	41.621	20.335	-1.60611	-21.1445
49.255	53.7602	53.7353	48.9596	40.0947	30.0976		49.255	56.4382	45.3725	24.6618	2.93266	-16.1456
49.26	54.9066	54.816	50.6976	42.3742	31.9735		49.26	59.4512	48.8618	28.7752	7.67592	-11.4122
49.265	56.0198	56.1812	52.349	44.5933	34.4332		49.265	62.664	52.4165	33.0089	12.2946	-6.35702
49.27	57.1924	57.7306	54.1034	46.6605	36.8862		49.27	65.8504	55.9564	37.2183	16.9709	-1.50276
49.275	58.3019	59.1403	55.7826	48.4437	39.431		49.275	68.9919	59.6454	41.4008	21.5315	3.44928
49.28	59.491	60.2233	57.5898	50.6662	41.4526		49.28	72.2758	63.209	45.6255	26.2112	8.2945
49.285	60.4854	61.3694	59.0849	52.7105	43.195		49.285	75.4083	66.6317	49.6883	30.8155	12.8623
49.29	61.6556	62.8328	60.8485	54.2436	45.5289		49.29	78.8267	70.3393	54.1464	35.2505	17.5805
49.295	62.8483	64.1497	62.4231	56.1576	47.6318		49.295	82.2106	73.9949	58.3381	39.8852	22.1687
49.3	64.0721	65.1655	63.6018	57.9697	49.1616		49.3	85.7527	77.5864	62.3484	44.227	26.5291
49.305	65.0699	66.3166	65.3757	59.5434	51.2792		49.305	89.2566	81.2563	66.759	48.6326	31.2162
49.31	66.2121	67.8433	67.035	61.2713	52.966		49.31	92.8856	85.2065	71.1308	53.1355	35.4469
49.315	67.6514	69.2235	68.2928	63.0107	54.4665		49.315	96.8521	89.2717	75.4418	57.63	39.73
49.32	68.8072	70.0539	69.7629	64.4514	56.0691		49.32	100.67	93.0883	79.9163	62.0544	43.9398
49.325	69.954	71.2454	71.4035	65.8209	57.8028		49.325	104.729	97.0764	84.5276	66.3456	48.2074
49.33	71.3299	72.815	72.6428	67.4232	59.4111		49.33	108.927	101.232	88.9098	70.7589	52.3431
49.335	72.5855	74.2361	74.0835	68.9674	60.516		49.335	113.111	105.747	93.5598	75.1931	56.2807
49.34	73.7975	75.1136	75.4381	70.2447	61.7676		49.34	117.521	110.047	98.1092	79.6472	60.1575
49.345	75.1638	76.2971	76.8268	71.4343	63.3684		49.345	122.045	114.424	102.845	83.9109	64.194
49.35	76.5337	78.1196	78.0158	72.8405	64.6566		49.35	126.608	119.224	107.362	88.2521	68.0726
49.355	77.6078	79.1818	79.1825	74.0961	65.4702		49.355	131.235	123.73	111.994	92.5286	71.7223
49.36	79.0648	79.522	80.4122	75.1856	66.7374		49.36	136.139	127.837	116.504	96.8045	75.5906
49.365	80.3364	80.9756	81.5304	76.2027	67.6849		49.365	140.697	132.395	121.004	100.974	78.9478
49.37	81.4989	82.6891	82.6038	77.2219	68.7953		49.37	145.555	137.112	125.572	104.981	82.7159
49.375	82.7356	83.2937	83.4152	78.185	69.5896		49.375	150.427	141.552	129.782	108.936	86.1573
49.38	83.734	83.7931	84.2636	79.2024	70.3952		49.38	155.053	145.922	133.95	113.145	89.5824
49.385	84.7186	84.9615	85.1339	79.654	71.3834		49.385	159.616	150.224	138.046	116.583	93.0436
49.39	85.5861	86.2268	85.7416	80.3262	71.9298		49.39	163.974	154.601	141.978	120.194	96.1967
49.395	86.4602	86.0352	86.4708	81.4411	72.4287		49.395	168.329	158.088	145.992	124.096	99.2538
49.4	86.9395	86.4483	86.6685	81.5119	73.0048		49.4	172.204	161.89	149.203	127.317	102.166
49.405	87.6384	87.4074	86.9863	81.5122	73.5593		49.405	176.271	165.388	152.531	130.165	105.09
49.41	88.1407	87.6935	87.3204	82.4699	73.8009		49.41	179.837	168.744	155.625	133.439	107.719
49.415	87.9687	87.0519	87.2912	82.6443	74.2421		49.415	182.781	171.412	158.179	136.171	110.536
49.42	87.8958	87.4376	87.1089	82.0191	74.4285		49.42	185.56	174.239	160.735	138.217	112.837
49.425	88.1174	87.7123	86.9572	82.1143	74.4354		49.425	188.042	176.722	162.9	140.481	114.954
49.43	87.7975	87.2052	86.7046	82.6777	74.2624		49.43	190.202	178.961	164.775	142.786	116.824
49.435	86.7828	86.3537	85.994	82.0672	74.3955		49.435	191.675	180.521	166.286	144.681	118.814
49.44	86.1801	85.5027	85.1653	80.6396	74.4462		49.44	192.832	181.686	167.535	145.65	120.721
49.445	85.4647	85.0671	85.0663	80.8216	73.5953		49.445	193.401	182.591	168.646	147.018	121.619
49.45	84.0217	84.1748	84.4075	80.771	73.3273		49.45	193.401	183.147	169.532	148.05	123.041
49.455	82.7521	82.4851	82.4636	78.9877	73.3876		49.455	193.304	183.084	170.048	148.509	124.25
49.46	81.4253	81.2271	81.4437	78.1239	72.4907		49.46	192.945	183.062	169.857	149.075	124.912
49.465	79.8988	80.1057	81.0798	77.9275	71.6963		49.465	191.615	182.474	169.843	149.415	125.972
49.47	77.7586	78.3606	79.1871	76.6242	71.4378		49.47	190.037	181.624	169.332	149.384	126.481
49.475	75.8742	76.7092	77.0915	75.1114	70.6094		49.475	188.12	180.488	168.456	149.398	126.568
49.48	74.049	74.5961	76.0313	73.9683	69.5251		49.48	186.181	178.626	167.483	148.901	127.29
49.485	71.8653	72.895	74.4891	73.3058	68.9527		49.485	183.398	176.937	166.231	148.714	127.31
49.49	69.0301	70.9444	72.2046	71.1024	67.526		49.49	180.434	174.715	164.674	147.4	126.799
49.495	66.541	67.4757	70.5136	69.2062	66.7584		49.495	176.939	171.766	163.065	146.133	126.757
49.5	64.427	66.0539	68.0196	68.9898	65.6511		49.5	173.13	169.063	160.676	145.798	126.763
49.505	61.3074	63.5934	66.4098	66.6663	64.8435		49.505	169.415	165.802	158.386	144.32	126.493
49.51	58.5453	60.9703	63.8365	64.5807	63.4124		49.51	165.023	162.886	155.867	142.765	125.666
49.515	56.0655	57.7926	61.6757	63.1268	62.1144		49.515	160.793	158.843	153.525	141.168	125.584
49.52	53.5275	55.6617	59.706	61.9614	61.3691		49.52	156.486	155.098	150.716	139.644	125.065
49.525	49.15	53.6017	56.9289	59.6595	60.2371		49.525	151.213	151.866	147.511	138.002	124.429
49.53	47.4366	49.6562	54.4762	57.7998	58.4016		49.53	146.674	146.97	144.493	136.359	123.958
49.535	44.4829	46.7366	52.1918	56.1267	57.2657		49.535	141.245	142.806	141.268	134.724	123.015
49.54	40.831	45.2582	50.3424	54.4741	56.2454		49.54	136.248	138.744	138.547	132.871	122.509
49.545	37.3899	41.8029	47.4233	51.8653	54.9809		49.545	130.688	134.169	134.941	130.422	121.762
49.55	35.4407	38.0653	43.6445	50.5696	53.6928		49.55	125.613	129.743	131.056	128.968	121.266
49.555	31.065	36.1166	42.562	48.4747	52.2816		49.555	119.343	125.41	128.109	126.665	120.479
49.56	28.7063	34.1116	40.1142	46.4076	50.9452		49.56	114.272	121.046	124.175	124.596	119.74
49.565	26.0671	29.2367	37.1357	44.6674	49.5444		49.565	109.143	115.704	120.765	122.724	118.966
49.57	22.8515	27.1868	34.1435	42.5217	48.0887		49.57	103.318	111.534	117.013	120.864	118.284
49.575	19.3043	25.1583	32.1158	41.0623	47.2083		49.575	98.1442	106.544	113.572	118.699	117.647
49.58	16.5064	22.1952	30.3769	38.6793	45.8926		49.58	92.3573	102.069	110.211	116.49	116.845
49.585	15.301	18.7782	27.267	36.1375	43.3254		49.585	87.8297	97.5832	106.353	113.863	115.547
49.59	10.5092	16.1107	23.9097	35.1542	42.645		49.59	81.535	92.5917	102.598	112.041	114.859
49.595	7.40078	13.8093	22.0024	33.5546	42.2426		49.595	76.4693	88.3527	99.0451	110.243	114.557
49.6	6.43777	11.4053	21.1005	30.2426	39.9297		49.6	71.4868	83.8129	95.9559	107.567	113.408
49.605	4.01043	8.35066	17.1451	28.04	37.8918		49.605	66.3287	79.1453	91.7883	104.883	112.13
49.61	-0.62916	5.87602	14.3311	27.8932	36.8207		49.61	60.9245	74.7656	88.2392	103.322	111.574
49.615	-2.76155	3.48881	12.7582	25.8058	36.108		49.615	55.9463	70.3819	84.6719	101.168	110.476
49.62	-4.23214	1.223	11.2814	21.495	33.6513		49.62	51.0467	66.3873	81.483	98.1127	109.013
49.625	-7.11181	-1.64554	8.19412	20.3206	31.5805		49.625	45.9965	61.6983	77.8174	95.7013	107.607
49.63	-10.5523	-4.0443	4.75647	19.5703	29.8747		49.63	40.8554	57.3484	73.7833	93.3377	106.258
49.635	-12.3845	-5.7895	3.74088	16.3864	29.173		49.635	36.2884	53.4305	70.6749	90.5738	104.836
49.64	-13.8117	-8.89244	1.6558	13.5524	26.8883		49.64	31.7593	48.7338	66.9239	87.79	102.967
49.645	-16.8265	-11.1725	-1.22423	12.7368	24.2503		49.645	26.9692	44.4314	63.3212	85.1873	100.969
49.65	-19.3556	-12.7972	-3.10114	10.5938	22.3005		49.65	22.487	40.5719	59.9399	82.2681	98.5999
49.655	-21.6224	-15.3397	-5.82028	7.47704	21.7206		49.655	17.7314	36.2113	55.8117	79.0655	96.7007
49.66	-22.904	-17.9851	-7.31568	5.32748	17.9742		49.66	13.6061	32.0728	52.5376	75.7814	93.728
49.665	-25.0815	-19.9558	-10.3289	3.6334	16.0528		49.665	9.24812	27.7074	48.4153	72.5595	91.4025
49.67	-27.6381	-21.7973	-12.6954	1.00712	14.0451		49.67	4.98077	23.6643	44.486	69.0734	88.4226
49.675	-29.413	-23.9784	-13.9861	-2.1935	11.6136		49.675	0.79715	19.6236	40.9817	65.4402	85.3207
49.68	-31.2082	-26.3627	-16.3685	-3.60181	9.57715		49.68	-3.47273	15.4418	37.1224	61.94	82.4232
49.685	-33.1927	-28.159	-19.5988	-5.49909	6.82301		49.685	-7.48704	11.374	32.956	58.474	78.8774
49.69	-34.7334	-30.3666	-21.0478	-8.70004	3.86941		49.69	-11.3015	7.02426	29.131	54.4943	75.2079
49.695	-36.6365	-32.6054	-23.042	-11.4908	1.54431		49.695	-15.308	2.85648	24.8322	50.4416	71.3924
49.7	-38.4818	-34.2164	-25.6427	-13.4017	-0.27955		49.7	-19.2556	-1.20287	20.8029	46.3704	67.682
49.705	-39.9126	-36.4228	-27.7646	-15.694	-3.55377		49.705	-22.8889	-5.37056	16.8291	42.2633	63.3837
49.71	-41.4164	-38.3877	-29.7541	-18.4439	-6.51839		49.71	-26.5164	-9.49171	12.5835	37.9105	59.1109
49.715	-43.0108	-39.7505	-31.6637	-21.0118	-8.64172		49.715	-30.0345	-13.3852	8.57857	33.5462	54.8466
49.72	-44.5323	-41.7834	-34.0825	-22.9887	-11.3237		49.72	-33.5351	-17.4825	4.36393	29.0353	50.298
49.725	-45.7664	-43.8867	-36.3051	-25.8372	-13.9762		49.725	-36.887	-21.5395	-0.08347	24.3791	45.8783
49.73	-47.0267	-45.3893	-37.9335	-28.2341	-17.0305		49.73	-40.165	-25.3768	-4.16833	20.0721	40.986
49.735	-48.4487	-47.0507	-40.2295	-30.3847	-19.512		49.735	-43.382	-29.4728	-8.55221	15.4222	36.1413
49.74	-49.8227	-48.331	-41.8036	-32.8002	-22.5263		49.74	-46.5916	-32.99	-12.3897	10.747	31.0814
49.745	-50.8122	-50.1362	-44.065	-35.3331	-24.5221		49.745	-49.6111	-36.8571	-16.9126	6.0031	26.3562
49.75	-52.0069	-51.7517	-45.9325	-37.5252	-27.3067		49.75	-52.7661	-40.6377	-21.0319	1.3203	21.4172
49.755	-53.3952	-53.2752	-47.429	-39.5132	-30.1347		49.755	-56.0566	-44.4833	-25.1145	-3.17114	16.3059
49.76	-54.2687	-54.4027	-49.3729	-41.7872	-32.1564		49.76	-58.8142	-47.9583	-29.2607	-7.84312	11.5523
49.765	-55.4533	-55.9728	-51.195	-44.0085	-35.1406		49.765	-61.9792	-51.7287	-33.3519	-12.5409	6.20934
49.77	-56.6958	-57.6772	-52.8396	-45.7871	-37.021		49.77	-65.0786	-55.5466	-37.4832	-16.9771	1.51548
49.775	-57.7572	-58.6764	-54.4675	-48.1173	-39.1151		49.775	-68.2066	-59.0026	-41.6348	-21.7102	-3.35909
49.78	-58.7492	-59.9136	-56.1085	-49.8566	-41.7392		49.78	-71.3377	-62.6968	-45.7512	-26.094	-8.2064
49.785	-59.8728	-61.5178	-57.6439	-51.7865	-43.5705		49.785	-74.4812	-66.4489	-49.7344	-30.7097	-12.855
49.79	-61.0759	-62.7353	-59.3447	-53.6685	-45.8288		49.79	-77.8127	-70.0216	-53.9873	-35.1698	-17.6355
49.795	-62.3041	-63.8864	-60.7945	-55.5046	-47.7371		49.795	-81.2511	-73.8379	-58.0503	-39.6903	-22.1519
49.8	-63.2465	-65.1562	-62.1772	-56.9793	-49.4653		49.8	-84.6447	-77.5543	-62.1311	-43.9243	-26.604
49.805	-64.3079	-66.5691	-63.8144	-58.6847	-51.3188		49.805	-88.1186	-81.4464	-66.5279	-48.3311	-31.1627
49.81	-65.8476	-67.844	-65.0798	-60.5858	-53.0049		49.81	-91.9167	-85.4028	-70.5264	-52.7813	-35.3284
49.815	-67.0503	-69.0451	-66.7846	-62.163	-55.0542		49.815	-95.6684	-89.4064	-74.9936	-57.2629	-39.8699
49.82	-68.0176	-70.32	-68.4356	-63.5551	-56.5075		49.82	-99.5936	-93.5038	-79.4911	-61.6588	-44.0573
49.825	-69.3537	-71.6319	-69.5287	-64.7964	-57.5919		49.825	-103.627	-97.6513	-83.8174	-65.7006	-48.0083
49.83	-70.8551	-72.8756	-70.7282	-66.9024	-59.4757		49.83	-107.842	-101.868	-88.1206	-70.4934	-52.2942
49.835	-72.2829	-74.2648	-72.5946	-67.9219	-60.9353		49.835	-112.441	-106.343	-92.8881	-74.436	-56.119
49.84	-73.413	-75.4772	-73.883	-69.0632	-62.116		49.84	-116.87	-110.731	-97.3746	-78.8395	-60.2118
49.845	-74.5942	-76.5984	-74.9775	-70.5384	-63.3753		49.845	-121.326	-115.137	-102.048	-83.0271	-64.1139
49.85	-76.1923	-77.9659	-76.1795	-72.1635	-64.4248		49.85	-126.109	-119.753	-106.549	-87.5325	-67.6166
49.855	-77.6379	-79.3274	-77.57	-73.2028	-65.5419		49.855	-130.911	-124.46	-111.08	-91.94	-71.1915
49.86	-79.0009	-80.1565	-78.9069	-74.1256	-67.0181		49.86	-136.114	-128.864	-115.767	-96.1497	-75.2203
49.865	-80.0352	-81.3483	-79.6027	-75.2804	-67.9441		49.865	-140.833	-133.51	-120.013	-100.163	-78.852
49.87	-81.2627	-82.6084	-80.4238	-76.5885	-68.2905		49.87	-145.589	-138.087	-124.257	-104.423	-82.1194
49.875	-82.7873	-83.5874	-81.9954	-77.4159	-70.02		49.875	-150.616	-142.509	-128.84	-108.452	-86.1099
49.88	-83.6773	-84.4266	-82.8965	-78.092	-70.8757		49.88	-155.22	-147.051	-133.133	-112.349	-89.3211
49.885	-84.578	-85.3866	-82.928	-79.0537	-70.728		49.885	-159.977	-151.503	-136.961	-116.231	-92.5119
49.89	-85.7454	-86.0851	-83.8432	-79.9427	-72.4318		49.89	-164.593	-155.577	-140.897	-120.033	-96.3762
49.895	-86.2769	-86.5618	-84.8469	-80.1421	-73.1281		49.895	-168.662	-159.533	-144.622	-123.337	-99.111
49.9	-87.1553	-87.3871	-84.8854	-80.6587	-72.9027		49.9	-172.976	-163.266	-148.102	-126.669	-102.07
49.905	-87.4353	-87.0609	-84.926	-81.2746	-73.5302		49.905	-176.568	-166.514	-151.249	-129.853	-105.056
49.91	-87.831	-88.0329	-85.5015	-81.6397	-74.4546		49.91	-180.049	-170.163	-154.364	-132.937	-107.984
49.915	-88.1709	-88.429	-85.7783	-81.5021	-74.9049		49.915	-183.26	-173.289	-157.114	-135.433	-110.766
49.92	-88.0799	-87.6874	-85.6029	-81.4624	-74.2879		49.92	-186.019	-175.944	-159.991	-137.855	-112.819
49.925	-87.6248	-87.3508	-84.8705	-81.5679	-74.2899		49.925	-188.295	-178.059	-161.663	-140.201	-114.853
49.93	-87.4405	-87.49	-84.9319	-81.4159	-75.1935		49.93	-190.339	-180.078	-163.674	-142.009	-117.328
49.935	-86.6625	-86.9318	-84.483	-80.8332	-74.8759		49.935	-191.504	-181.73	-165.401	-143.546	-118.976
49.94	-86.2304	-86.0556	-83.576	-80.6371	-74.0746		49.94	-192.891	-182.988	-166.478	-145.19	-120.612
49.945	-85.2095	-85.078	-83.194	-79.9067	-73.9821		49.945	-193.504	-184.029	-167.793	-146.148	-122.033
49.95	-83.6731	-84.4359	-82.1962	-79.2347	-74.2069		49.95	-193.607	-184.606	-168.438	-147.24	-123.457
49.955	-83.09	-83.0521	-80.9839	-78.7703	-73.8827		49.955	-193.71	-184.599	-168.702	-148.001	-124.904
49.96	-81.7645	-81.5924	-79.9027	-77.9771	-72.3615		49.96	-193.06	-184.547	-168.633	-148.657	-125.247
49.965	-79.1113	-80.8538	-78.8679	-76.2469	-71.9672		49.965	-191.726	-184.263	-168.492	-148.624	-126.147
49.97	-77.6762	-78.3396	-77.078	-76.084	-72.1362		49.97	-190.307	-182.9	-168.025	-149.077	-126.638
49.975	-76.2302	-76.2065	-75.3737	-74.495	-71.2007		49.975	-188.605	-181.721	-166.934	-148.529	-127.052
49.98	-74.1217	-75.0211	-74.4286	-73.1773	-69.2059		49.98	-186.701	-179.714	-166.329	-148.049	-127.142
49.985	-71.149	-72.9422	-72.8351	-72.0458	-69.1846		49.985	-183.579	-177.598	-164.883	-147.698	-127.449
49.99	-69.1661	-70.554	-69.8664	-70.9416	-68.2799		49.99	-180.581	-175.619	-163.082	-146.966	-127.015
49.995	-66.9081	-68.2263	-68.615	-68.7971	-67.0234		49.995	-177.311	-172.957	-161.612	-145.731	-126.953
50	-64.6784	-66.1456	-67.1311	-67.3409	-65.7743		50	-174.403	-170.268	-159.545	-144.75	-126.824
