# Supplementary material for: Numerical study on the hydrodynamics of thunniform bio-inspired swimming under self-propulsion
Source: PLoS One. 2017 Mar 31;12(3):e0174740. doi: 10.1371/journal.pone.0174740 (PMC5375146; doi:10.1371/journal.pone.0174740)
Supplement: S11 Spreadsheet — (XLS) [file pone.0174740.s011.xls]

## Sheet: Sheet1
θm	Pout	η	ζ
15o	22.67	29.5375	10.9053
20o	31.75	41.9696	12.7299
25o	41.02	54.3743	14.0629
30o	46.63	62.6074	14.9922
35o	47.77	65.8715	15.4971
